# Supplementary material for: Relationships between freeze tolerance and plant architecture in winter wheat during tillering stage
Source: Front Plant Sci. 2026 Feb 17;17:1745479. doi: 10.3389/fpls.2026.1745479 (PMC12953081; doi:10.3389/fpls.2026.1745479)
Supplement: Supplementary file 1 [file Table1.xlsx]

## Sheet: Sheet1
Table S1 The severity of leaf necrosis, mortality rate of shoots and plant architecture of seedlings of 550 germplasms during the 2022–2023, 2023–2024, and 2024–2025 growing seasons in in Gaocheng, Hebei Province
Name	Type	Geographic_origin	Era	2022-2023			2023-2024			2024-2025			2024-2025
				Level of cold tolerance based on severity of leaf necrosis	Average mortality rate of shoots%	Level of cold tolerance based on mortality rate of shoots	Level of cold tolerance based on severity of leaf necrosis	Average mortality rate of shoots%	Level of cold tolerance based on mortality rate of shoots	Level of cold tolerance based on severity of leaf necrosis	Average mortality rate of shoots%	Level of cold tolerance based on mortality rate of shoots	Maximum angle between lateral tiller and vertical axis(°)	Grade of plant architecture of wheat seedlings
Ji GQ-5	Advance line	Hebei	2000s	3	0	1	1	0	1	4	14.29	2	39.66±1.99	5
Ji KC-6	Advance line	Hebei	2000s	4	26.87	5	3	0	1	4	8.57	1	20.33±0.97	1
Ji RD-11	Advance line	Hebei	2000s	3	0	1	1	0	1	4	0	1	33.06±1.42	5
Ji RS-5	Advance line	Hebei	2000s	3	0	1	1	0	1	1	0	1	34.68±1.71	5
Jizimai 10	Advance line	Hebei	2010s	4	10.64	2	3	0	1	3	0	1	43.62±2.25	7
Jizimai 16	Advance line	Hebei	2010s	3	0	1	1	0	1	4	0	1	19.03±0.83	1
Jizimai 18	Advance line	Hebei	2010s	3	0	1	1	0	1	4	0	1	30.251.74	3
Jizimai 19	Advance line	Hebei	2010s	3	0	1	1	0	1	4	0	1	24.44±1.24	3
Jizimai 20	Advance line	Hebei	2010s	4	3.23	1	1	0	1	3	0	1	32.86±1.69	5
Jizimai 24	Advance line	Hebei	2010s	4	3.57	1	1	0	1	2	0	1	37.31±2.11	5
Jizimai 27	Advance line	Hebei	2020s	3	0	1	1	0	1	1	0	1	23.04±1.16	3
Jizimai 28	Advance line	Hebei	2020s	3	0	1	2	0	1	2	0	1	31.69±1.61	5
Jizimai 31	Advance line	Hebei	2020s	5	57.14	5	3	5.71	1	3	0	1	46.86±2.32	7
Jizimai 32	Advance line	Hebei	2020s	4	9.09	1	2	0	1	2	0	1	47.00±2.34	7
Jizimai 33	Advance line	Hebei	2020s	3	0	1	1	0	1	1	0	1	31.68±1.55	5
Jizimai 35	Advance line	Hebei	2020s	4	19.05	3	3	0	1	2	0	1	54.86±2.62	9
Jizimai 3	Advance line	Hebei	2010s	4	23.91	4	3	3.1	1	2	0	1	53.00±2.38	9
Jizimai 7	Advance line	Hebei	2010s	3	5.13	1	2	2.56	1	2	0	1	33.89±1.63	5
Jizimai 8	Advance line	Hebei	2010s	4	34.29	5	3	5.71	1	2	0	1	34.67±1.08	5
Jinhe 311	Cultivar	Hebei	2020s	3	0	1	1	0	1	1	0	1	52.09±2.69	9
Jinhe 497	Advance line	Hebei	2010s	3	0	1	1	0	1	2	0	1	31.67±1.58	5
Jinhe 637	Advance line	Hebei	2010s	4	3.45	1	1	0	1	2	0	1	28.25±1.22	3
Lande 42709	Advance line	Hebei	2010s	3	0	1	1	0	1	1	0	1	32.34±1.81	5
Lande 50856	Advance line	Hebei	2010s	3	0	1	1	0	1	1	0	1	32.00±1.58	5
Lande 60702	Advance line	Hebei	2010s	3	0	1	1	0	1	1	0	1	39.77±1.95	5
Landemai 787	Advance line	Hebei	2010s	3	0	1	1	0	1	2	0	1	15.99±0.79	1
Lanying 7	Advance line	Hebei	2010s	3	0	1	1	0	1	2	0	1	31.86±1.64	5
Minfeng 18	Advance line	Hebei	2010s	3	0	1	3	2.08	1	4	6.9	1	32.05±1.65	5
Bomai 18	Advance line	Hebei	2010s	3	0	1	1	0	1	1	0	1	49.95±2.49	7
Shi 1650067	Advance line	Hebei	2010s	3	0	1	3	2.08	1	3	0	1	40.27±1.64	5
Shi 16T4181	Advance line	Hebei	2010s	3	0	1	1	0	1	3	5	1	31.59±1.77	5
Shi 175330	Advance line	Hebei	2010s	3	4.35	1	1	0	1	2	0	1	49.66±2.41	7
Shi 18T6091	Advance line	Hebei	2010s	3	0	1	1	0	1	1	0	1	32.05±1.65	5
Shi 6186	Advance line	Hebei	2010s	3	11.54	2	3	1.65	1	2	0	1	19.92±1.03	1
Shihei 2001	Advance line	Hebei	2010s	3	0	1	1	0	1	1	0	1	32.00±1.61	5
Shihei 2002	Advance line	Hebei	2010s	3	0	1	3	2.5	1	3	0	1	14.99±0.75	1
Wanfeng 956	Advance line	Hebei	2010s	5	10.34	2	1	0	1	3	0	1	32.05±1.65	5
Ximaifeng 99	Advance line	Hebei	2010s	3	0	1	1	0	1	1	0	1	35.39±2.00	5
Youmai 2020	Advance line	Hebei	2020s	4	0	1	1	0	1	2	0	1	32.05±1.39	5
Zhenghong 1602	Advance line	Hebei	2010s	3	0	1	1	0	1	2	0	1	39.87±1.98	5
Zhongmai 203	Cultivar	Beijing	2020s	3	0	1	1	0	1	1	0	1	40.36±2.28	5
Zhongnong 205	Cultivar	Beijing	2010s	3	0	1	1	0	1	2	0	1	49.98±2.53	7
BBS 1908	Advance line	Shandong	2010s	3	0	1	1	0	1	1	0	1	50.08±2.58	7
BBS 1909	Advance line	Shandong	2010s	3	12.5	2	3	0	1	4	5.9	1	19.78±0.99	1
BBS 1914	Advance line	Shandong	2010s	3	0	1	3	3.64	1	3	0	1	17.93±0.92	1
BC15PT 117	Cultivar	Shandong	2020s	3	0	1	1	0	1	1	0	1	35.26±24.05	5
DNK 2026	Advance line	Shandong	2020s	3	0	1	1	0	1	3	0	1	31.74±1.61	5
DNK 2028	Advance line	Shandong	2020s	3	0	1	1	0	1	1	0	1	32.00±1.63	5
DNK 2042	Advance line	Shandong	2020s	3	0	1	3	2.86	1	3	0	1	39.97±1.69	5
HY 129	Advance line	Shandong	2020s	3	0	1	1	0	1	1	0	1	45.35±1.96	7
JK 61095	Advance line	Shandong	2020s	3	0	1	3	4.08	1	2	0	1	49.73±2.34	7
JK 61574	Advance line	Shandong	2020s	3	0	1	1	0	1	1	0	1	31.95±1.51	5
JK 61582	Advance line	Shandong	2020s	3	0	1	1	0	1	1	0	1	27.05±1.41	3
JM 899	Cultivar	Shandong	2020s	4	17.19	3	3	0	1	3	0	1	16.93±1.87	1
LH 16-4	Cultivar	Hebei	2020s	3	9.09	1	2	0	1	1	0	1	49.76±2.54	7
LH 17010	Cultivar	Hebei	2020s	3	12.24	2	3	0	1	2	0	1	17.99±0.91	1
LH 1703	Cultivar	Hebei	2020s	3	0	1	3	2.04	1	2	0	1	49.83±2.42	7
LS3283	Advance line	Shandong	2020s	3	0	1	1	0	1	1	0	1	19.16±1.28	1
LS92070	Advance line	Shandong	2020s	3	0	1	2	0	1	1	0	1	19.95±0.96	1
LS95704	Advance line	Shandong	2020s	3	0	1	1	0	1	2	0	1	26.69±1.39	3
ML Jie 1801	Cultivar	Hebei	2020s	3	9.09	1	2	0	1	2	0	1	31.67±1.46	5
ML Jie 1802	Cultivar	Hebei	2020s	3	0	1	1	0	1	1	0	1	32.05±1.39	5
SN10J0723	Advance line	Shandong	2010s	4	23.53	4	2	0	1	2	0	1	49.94±2.66	7
SN10J1592	Advance line	Shandong	2010s	3	0	1	1	0	1	1	0	1	69.71±3.59	9
SN11J0488	Advance line	Shandong	2010s	3	0	1	4	18.92	3	4	11.25	2	20.03±1.13	1
SN11J0640	Advance line	Shandong	2010s	3	14	2	3	0	1	2	0	1	31.96±1.52	5
SN1237	Advance line	Shandong	2010s	3	0	1	1	0	1	1	0	1	31.65±1.59	5
SN1417	Advance line	Shandong	2010s	3	0	1	1	0	1	1	0	1	16.99±0.85	1
SN1443	Advance line	Shandong	2010s	3	0	1	3	1.92	1	2	0	1	50.42±2.81	7
SN1457	Advance line	Shandong	2010s	3	0	1	2	0	1	1	0	1	69.83±3.35	9
SN1488	Advance line	Shandong	2010s	3	0	1	2	0	1	2	0	1	26.84±1.45	3
SN1507	Advance line	Shandong	2010s	3	0	1	1	0	1	1	0	1	19.91±0.99	1
SN1542	Advance line	Shandong	2010s	3	0	1	1	0	1	1	0	1	20.47±1.24	1
SN17J1244	Advance line	Shandong	2010s	3	0	1	1	0	1	1	0	1	40.37±2.17	5
SN17J1278	Advance line	Shandong	2010s	3	0	1	1	0	1	1	0	1	39.85±2.05	5
SN17J1473	Advance line	Shandong	2010s	3	0	1	2	0	1	1	0	1	39.67±1.96	5
SN17J1515	Advance line	Shandong	2010s	3	0	1	1	0	1	1	0	1	32.05±1.39	5
SN17J1543	Advance line	Shandong	2010s	3	0	1	1	0	1	1	0	1	32.45±1.62	5
SN17J1582	Advance line	Shandong	2010s	3	0	1	1	0	1	1	0	1	49.63±2.55	7
SN1831	Advance line	Shandong	2010s	4	26.32	5	3	0	1	3	0	1	39.57±1.88	5
SN19J1373	Advance line	Shandong	2010s	3	0	1	3	2.13	1	3	0	1	40.43±2.25	5
SN19J1380	Advance line	Shandong	2010s	3	0	1	1	0	1	4	12.5	2	40.06±1.78	5
SN19J1653	Advance line	Shandong	2010s	3	0	1	1	0	1	1	0	1	40.33±2.28	5
Hengmai 175364	Cultivar	Hebei	2010s	3	0	1	1	0	1	1	0	1	19.92±1.03	1
Jinong 19394	Advance line	Sandong	2020s	3	0	1	1	0	1	1	0	1	31.87±1.49	5
Jinong 19396	Advance line	Sandong	2020s	3	0	1	1	0	1	1	0	1	17.03±0.74	1
Jinong 19405	Advance line	Sandong	2020s	3	0	1	1	0	1	1	0	1	31.66±1.57	5
Jinong 19432	Advance line	Sandong	2020s	3	0	1	1	0	1	1	0	1	49.86±2.48	7
Jinong 19485	Advance line	Sandong	2020s	3	0	1	1	0	1	1	0	1	32.05±1.65	5
Jimai 161	Advance line	Hebei	2010s	5	12.96	2	1	0	1	1	0	1	49.77±2.68	7
Jimai 659	Cultivar	Hebei	2010s	3	0	1	1	0	1	1	0	1	31.98±1.59	5
Jinhe 7183	Advance line	Hebei	2010s	4	3.85	1	1	0	1	1	0	1	49.88±2.36	7
Linmai 6	Cultivar	Shandong	2000s	3	0	1	3	4.35	1	3	0	1	39.92±1.54	5
Linnong 11	Cultivar	Shandong	2010s	4	3.03	1	1	0	1	2	0	1	32.83±1.47	5
Luyan 1403	Cultivar	Shandong	2020s	3	0	1	2	0	1	1	0	1	43.95±2.19	7
Luyan 373	Cultivar	Shandong	2020s	3	0	1	3	3.77	1	2	0	1	23.27±1.31	3
Luyan 454	Cultivar	Shandong	2020s	3	0	1	1	0	1	1	0	1	32.33±1.82	5
Luyan 745	Cultivar	Shandong	2020s	3	0	1	2	0	1	2	0	1	32.05±1.65	5
Luyuan 158	Cultivar	Shandong	2020s	3	4	1	2	0	1	2	0	1	31.87±1.55	5
Luyuan 164	Cultivar	Shandong	2020s	4	3.85	1	2	0	1	2	0	1	49.87±2.18	7
Nongda 1980	Cultivar	Beijing	2020s	3	0	1	1	0	1	1	0	1	21.91±1.19	3
Nongda 1992	Cultivar	Beijing	2020s	3	0	1	1	0	1	1	0	1	40.25±1.54	5
Shi 10-4025	Cultivar	Hebei	2010s	4	9.43	1	2	0	1	2	0	1	22.48±1.23	3
Shi 12-4016	Cultivar	Hebei	2010s	4	5.56	1	2	0	1	2	0	1	31.84±1.68	5
Shi 15 Jian 21	Advance line	Hebei	2010s	3	0	1	1	0	1	1	0	1	49.96±2.40	7
Shi 16-6042	Cultivar	Hebei	2020s	3	0	1	1	0	1	1	0	1	22.34±1.14	3
Xinong 198	Advance line	Shanxi	2010s	3	4.17	1	1	0	1	1	0	1	31.86±1.45	5
Xingmai 29	Cultivar	Hebei	2010s	3	0	1	1	0	1	1	0	1	49.72±2.67	7
Xingmai 33	Cultivar	Hebei	2020s	3	0	1	2	0	1	1	0	1	49.93±2.55	7
Xumai 2178	Cultivar	Jiangsu	2010s	3	0	1	2	0	1	2	0	1	22.04±0.96	3
Yan 5072	Cultivar	Shandong	2020s	3	0	1	1	0	1	1	0	1	50.46±2.77	7
Yannong 10	Advance line	Shandong	2020s	3	0	1	1	0	1	1	0	1	49.89±2.52	7
Yannong 1765	Cultivar	Shandong	2020s	3	0	1	1	0	1	1	0	1	21.88±1.06	3
Yannong 29	Cultivar	Shandong	2020s	3	0	1	1	0	1	1	0	1	40.38±2.26	5
Yannong 30	Cultivar	Shandong	2020s	3	0	1	1	0	1	1	0	1	32.05±1.65	5
Yannong 6	Advance line	Shandong	2020s	3	0	1	1	0	1	1	0	1	31.77±1.65	5
Yangguang 95	Advance line	Henan	2010s	3	0	1	1	0	1	1	0	1	49.88±2.62	7
Zhongxin 7503	Cultivar	Hebei	2020s	3	0	1	1	0	1	1	0	1	22.17±1.21	3
Shannong 10995	Advance line	Shandong	2010s	3	0	1	1	0	1	1	0	1	49.78±2.97	7
Shannong 21989	Advance line	Shandong	2010s	3	0	1	2	0	1	1	0	1	39.96±1.62	5
Shannong 23186	Advance line	Shandong	2010s	3	0	1	2	0	1	2	0	1	22.32±1.25	3
Shannong 25053	Advance line	Shandong	2010s	3	0	1	1	0	1	1	0	1	40.44±1.74	5
Shannong 25333	Advance line	Shandong	2010s	4	7.14	1	1	0	1	1	0	1	50.42±2.85	7
Shannong 29133	Advance line	Shandong	2010s	4	70	5	1	0	1	2	0	1	31.75±1.54	5
Shannong 29189	Advance line	Shandong	2010s	4	40	5	1	0	1	2	0	1	21.93±1.08	3
Shannong 29761	Advance line	Shandong	2010s	3	0	1	1	0	1	1	0	1	21.74±1.04	3
Shannong 29835	Advance line	Shandong	2010s	3	0	1	1	0	1	1	0	1	40.07±2.07	5
Shannong 29987	Advance line	Shandong	2010s	3	0	1	1	0	1	1	0	1	54.77±2.82	9
Shannong 30149	Advance line	Shandong	2010s	3	0	1	2	0	1	2	0	1	31.57±1.79	5
Shannong 30441	Advance line	Shandong	2010s	3	9.81	1	3	0	1	2	0	1	49.78±2.47	7
Shannong 31009	Advance line	Shandong	2010s	3	0	1	1	0	1	1	0	1	35.97±1.79	5
Shannong 31347	Advance line	Shandong	2010s	3	0	1	1	0	1	1	0	1	50.48±2.89	7
Shannong 31565	Advance line	Shandong	2010s	3	0	1	1	0	1	1	0	1	32.05±1.39	5
Shannong 31845	Advance line	Shandong	2010s	3	0	1	1	0	1	1	0	1	16.89±1.84	1
Shannong 31915	Advance line	Shandong	2010s	3	0	1	1	0	1	1	0	1	40.33±2.33	5
Shannong 32067	Advance line	Shandong	2010s	4	18	3	3	0	1	2	0	1	37.87±1.86	5
Shannong 39089	Advance line	Shandong	2010s	3	0	1	1	0	1	1	0	1	46.96±2.34	7
Shannong 39177	Advance line	Shandong	2010s	3	0	1	1	0	1	1	0	1	39.89±2.05	5
Shannong 39221	Advance line	Shandong	2010s	3	0	1	1	0	1	1	0	1	32.44±1.74	5
Shannong 39392	Advance line	Shandong	2010s	3	0	1	1	0	1	1	0	1	44.88±2.34	7
Shannong 39454	Advance line	Shandong	2010s	4	3.85	1	1	0	1	1	0	1	50.11±2.56	7
Shannong 39463	Advance line	Shandong	2010s	4	12.73	2	3	0	1	3	0	1	19.88±0.99	1
Shannong 39629	Advance line	Shandong	2010s	4	15.63	3	3	0	1	2	0	1	32.22±1.65	5
Shannong 40597	Advance line	Shandong	2010s	5	26.19	5	3	0	1	3	0	1	23.92±1.11	3
Shannong 41447	Advance line	Shandong	2010s	5	12.94	2	3	0	1	1	0	1	58.95±2.93	9
Shannong 41467	Advance line	Shandong	2010s	4	53.85	5	3	0	1	1	0	1	47.08±2.05	7
Shannong 41565	Advance line	Shandong	2010s	3	8	1	2	0	1	1	0	1	45.81±2.41	7
Shannong 41774	Advance line	Shandong	2010s	3	9.76	1	1	0	1	1	0	1	40.36±2.48	5
Shannong 41835	Advance line	Shandong	2010s	4	14.63	2	3	0	1	2	0	1	60.95±3.03	9
Shannong 41848	Advance line	Shandong	2010s	4	10.14	2	3	0	1	2	0	1	32.05±1.39	5
Shannong 41857	Advance line	Shandong	2010s	4	5.56	1	1	0	1	1	0	1	39.94±1.77	5
Shannong 41874	Advance line	Shandong	2010s	3	0	1	1	0	1	1	0	1	31.87±1.64	5
Shannong 41877	Advance line	Shandong	2010s	3	0	1	1	0	1	1	0	1	23.98±1.26	3
Shannong 41965	Advance line	Shandong	2010s	3	0	1	2	0	1	1	0	1	57.81±2.84	9
Shannong 42107	Advance line	Shandong	2010s	4	3.13	1	1	0	1	2	0	1	27.88±1.44	3
Shannong 42181	Advance line	Shandong	2010s	4	3.85	1	2	0	1	1	0	1	58.95±2.93	9
Shannong 42205	Advance line	Shandong	2010s	3	0	1	1	0	1	2	0	1	14.02±0.61	1
Shannong 42213	Advance line	Shandong	2010s	3	0	1	1	0	1	1	0	1	44.76±2.29	7
Shannong 42221	Advance line	Shandong	2010s	5	81.58	5	3	3.64	1	2	0	1	59.75±3.08	9
Shannong 42232	Advance line	Shandong	2010s	4	43.59	5	3	0	1	2	0	1	53.76±2.54	9
Shannong 42254	Advance line	Shandong	2010s	3	10	1	1	0	1	1	0	1	45.28±2.32	7
Shannong 42263	Advance line	Shandong	2010s	3	9.76	1	1	0	1	1	0	1	51.78±2.77	9
Shannong 42349	Advance line	Shandong	2010s	3	0	1	1	0	1	1	0	1	21.95±1.23	3
Shannong 42365	Advance line	Shandong	2010s	3	8.89	1	2	0	1	1	0	1	48.42±2.83	7
Shannong 42423	Advance line	Shandong	2010s	3	1.85	1	2	0	1	1	0	1	49.83±2.29	7
Shannong 42583	Advance line	Shandong	2010s	3	0	1	2	0	1	1	0	1	49.92±2.61	7
Shannong 42587	Advance line	Shandong	2010s	3	0	1	2	0	1	3	0	1	33.28±1.88	5
Shannong 42689	Advance line	Shandong	2010s	3	0	1	1	0	1	3	0	1	65.73±3.39	9
Shannong 42897	Advance line	Shandong	2010s	3	0	1	1	0	1	1	0	1	35.65±1.57	5
Shannong 43037	Advance line	Shandong	2010s	4	3.13	1	1	0	1	2	0	1	22.14±0.66	3
Shannong 43055	Advance line	Shandong	2010s	3	0	1	1	0	1	1	0	1	67.56±3.82	9
Shannong 43057	Advance line	Shandong	2010s	3	0	1	1	0	1	1	0	1	69.94±3.48	9
Shannong 43077	Advance line	Shandong	2010s	3	0	1	1	0	1	1	0	1	57.81±2.84	9
Shannong 43127	Advance line	Shandong	2010s	3	0	1	1	0	1	1	0	1	21.68±1.15	3
Shannong 43131	Advance line	Shandong	2010s	3	0	1	1	0	1	1	0	1	74.69±3.85	9
Shannong 43143	Advance line	Shandong	2010s	4	45.5	5	2	0	1	3	0	1	16.79±0.85	1
Shannong 43253	Advance line	Shandong	2010s	4	0	1	1	0	1	1	0	1	56.76±2.93	9
Shannong 43387	Advance line	Shandong	2010s	4	7.14	1	1	0	1	2	0	1	31.91±1.53	5
Shannong 43419	Advance line	Shandong	2010s	3	9.27	1	3	0	1	2	0	1	53.09±2.31	9
Shannong 43463	Advance line	Shandong	2010s	3	5.45	1	3	3.03	1	2	0	1	59.83±3.21	9
Shannong 43608	Advance line	Shandong	2010s	3	7.69	1	1	0	1	1	0	1	29.98±1.43	3
Shannong 43649	Advance line	Shandong	2010s	4	11	2	2	0	1	2	0	1	71.59±4.05	9
Shannong 43771	Advance line	Shandong	2010s	3	4.55	1	1	0	1	1	0	1	46.84±2.51	7
Shannong 44057	Advance line	Shandong	2010s	3	3.73	1	3	0	1	3	0	1	39.85±1.84	5
Shannong 44146	Advance line	Shandong	2010s	3	0	1	1	0	1	1	0	1	55.95±2.79	9
Shannong 44268	Advance line	Shandong	2010s	4	31.51	5	3	2.74	1	3	0	1	45.08±1.77	7
Shannong 44333	Advance line	Shandong	2010s	3	0	1	1	0	1	1	0	1	38.84±2.00	5
Shannong 44367	Advance line	Shandong	2010s	3	0	1	1	0	1	1	0	1	31.82±1.72	5
Shannong 44377	Advance line	Shandong	2010s	3	0	1	1	0	1	1	0	1	62.52±3.53	9
Shannong 44491	Advance line	Shandong	2010s	3	0	1	2	0	1	2	0	1	30.87±1.59	5
Shannong 44561	Advance line	Shandong	2010s	3	0	1	1	0	1	1	0	1	25.98±1.29	3
Shannong 44978	Advance line	Shandong	2010s	3	0	1	1	0	1	1	0	1	14.95±0.73	1
Shannong 45008	Advance line	Shandong	2010s	3	0	1	1	0	1	1	0	1	45.86±2.24	7
Shannong 45024	Advance line	Shandong	2010s	3	0	1	1	0	1	1	0	1	49.70±2.87	7
Shannong 45048	Advance line	Shandong	2010s	3	0	1	1	0	1	1	0	1	57.95±2.64	9
Shannong 45111	Advance line	Shandong	2010s	3	0	1	1	0	1	4	8	1	64.11±2.79	9
Shannong 45161	Advance line	Shandong	2010s	3	0	1	1	0	1	1	0	1	49.41±2.79	7
Shannong 47059	Advance line	Shandong	2010s	3	0	1	1	0	1	1	0	1	49.58±2.73	7
Shannong 47419	Advance line	Shandong	2010s	3	0	1	1	0	1	1	0	1	44.65±2.23	7
Shannong 47432	Advance line	Shandong	2010s	3	0	1	1	0	1	1	0	1	54.95±2.73	9
Shannong 47561	Advance line	Shandong	2010s	5	35.29	5	3	1.92	1	3	0	1	48.44±2.74	7
Shannong 47596	Advance line	Shandong	2010s	3	4.55	1	2	0	1	2	0	1	34.97±1.33	5
Shannong 47597	Advance line	Shandong	2010s	3	0	1	2	0	1	1	0	1	80.13±3.49	9
Shannong 47724	Advance line	Shandong	2010s	3	0	1	1	0	1	1	0	1	39.88±1.68	5
Shannong 47773	Advance line	Shandong	2010s	3	0	1	1	0	1	1	0	1	21.91±1.53	3
Shannong 48043	Advance line	Shandong	2010s	3	0	1	1	0	1	1	0	1	16.59±0.83	1
Shannong 48118	Advance line	Shandong	2010s	3	0	1	2	0	1	1	0	1	45.36±2.57	7
Shannong 510659	Advance line	Shandong	2010s	3	0	1	2	4.49	1	2	0	1	32.05±1.39	5
Shannong 511158	Advance line	Shandong	2010s	3	0	1	1	0	1	1	0	1	49.79±2.67	7
Shannong 534421	Advance line	Shandong	2010s	3	0	1	2	5.45	1	1	0	1	39.65±1.83	5
Shannong 53721	Advance line	Shandong	2010s	3	0	1	1	0	1	1	0	1	35.88±1.76	5
Shannong 611436	Advance line	Shandong	2010s	3	0	1	2	0	1	1	0	1	56.47±3.19	9
Shannong 631142	Advance line	Shandong	2010s	3	0	1	1	0	1	1	0	1	42.96±2.18	7
Shannong 651545	Advance line	Shandong	2010s	3	0	1	1	0	1	1	0	1	19.82±1.13	1
Shannong 710094	Advance line	Shandong	2010s	3	0	1	1	0	1	1	0	1	41.34±2.34	7
Shannong 711006	Advance line	Shandong	2010s	3	0	1	1	0	1	1	0	1	31.94±1.56	5
Shannong 721237	Cultivar	Shandong	2020s	3	0	1	1	0	1	1	0	1	36.36±1.47	5
Shannong 810561	Advance line	Shandong	2010s	3	0	1	1	0	1	1	0	1	17.24±0.57	1
Shannong 810710	Advance line	Shandong	2010s	3	0	1	1	0	1	3	3.64	1	31.78±1.44	5
Shannong 830535	Advance line	Shandong	2010s	3	0	1	1	0	1	1	0	1	16.74±1.83	1
Shannong 831293	Advance line	Shandong	2010s	3	0	1	1	0	1	1	0	1	32.11±1.52	5
Shannong 831304	Advance line	Shandong	2010s	3	0	1	2	0	1	1	0	1	49.77±2.76	7
Shannong 831449	Advance line	Shandong	2010s	3	0	1	2	0	1	1	0	1	45.38±1.94	7
Shannong 831605	Advance line	Shandong	2010s	3	0	1	1	0	1	1	0	1	39.63±2.05	5
Shannong 831827	Advance line	Shandong	2010s	3	0	1	1	0	1	1	0	1	31.26±1.67	5
Shannong 831860	Advance line	Shandong	2010s	3	0	1	2	0	1	1	0	1	39.59±1.76	5
Shannong 831880	Advance line	Shandong	2010s	3	0	1	1	0	1	1	0	1	49.70±2.57	7
Shannong 831883	Advance line	Shandong	2010s	3	0	1	2	0	1	2	0	1	31.55±1.55	5
Shannong 831888	Advance line	Shandong	2010s	3	0	1	2	0	1	2	0	1	38.67±1.74	5
Shannong 831921	Advance line	Shandong	2010s	3	0	1	1	0	1	1	0	1	49.78±2.55	7
Shannong 832200	Advance line	Shandong	2010s	3	0	1	1	0	1	1	0	1	34.77±1.64	5
Shannong 910002	Advance line	Shandong	2010s	3	0	1	1	0	1	1	0	1	50.08±2.11	7
Shannong 910446	Advance line	Shandong	2010s	3	0	1	1	0	1	1	0	1	52.43±2.96	9
Shannong 910488	Advance line	Shandong	2010s	3	0	1	1	0	1	1	0	1	63.65±3.28	9
Shannong 910648	Advance line	Shandong	2010s	3	0	1	1	0	1	1	0	1	27.25±1.38	3
Shannong 911048	Advance line	Shandong	2010s	3	0	1	1	0	1	1	0	1	23.24±1.32	3
Shannong 912039	Advance line	Shandong	2010s	4	7.14	1	1	0	1	2	0	1	19.92±1.23	1
Shannong 912092	Advance line	Shandong	2010s	3	0	1	2	0	1	2	0	1	35.77±1.88	5
Shannong 922932	Advance line	Shandong	2010s	4	7.14	1	2	0	1	2	0	1	51.83±2.54	9
Shannong 950003	Advance line	Shandong	2010s	3	0	1	2	0	1	2	0	1	28.78±1.65	3
Shannong 950038	Advance line	Shandong	2010s	3	0	1	1	0	1	1	0	1	31.83±1.63	5
Shannong 950074	Advance line	Shandong	2010s	3	0	1	2	8.57	1	4	13.33	2	54.45±3.08	9
Shannong 950093	Advance line	Shandong	2010s	3	3.7	1	2	0	1	1	0	1	46.74±2.35	7
Shannong 950119	Advance line	Shandong	2010s	3	0	1	1	0	1	1	0	1	63.95±3.18	9
Shannong 950138	Advance line	Shandong	2010s	4	4.55	1	1	0	1	1	0	1	48.46±2.66	7
Shannong 950180	Advance line	Shandong	2010s	3	0	1	1	0	1	1	0	1	64.63±3.74	9
Shannong 950305	Advance line	Shandong	2010s	3	0	1	1	0	1	1	0	1	19.98±0.99	1
Shannong 950384	Advance line	Shandong	2010s	5	35.29	5	2	0	1	2	0	1	67.11±2.92	9
Shannong 950418	Advance line	Shandong	2010s	4	3.85	1	1	0	1	2	0	1	19.78±0.99	1
Shannong 950430	Advance line	Shandong	2010s	5	18.18	3	3	0	1	2	0	1	49.79±2.58	7
Shannong 950442	Advance line	Shandong	2010s	4	4.55	1	2	0	1	2	0	1	49.91±2.83	7
Shannong 950516	Advance line	Shandong	2010s	3	0	1	3	4.44	1	2	0	1	31.46±1.73	5
Shannong 950640	Advance line	Shandong	2010s	3	0	1	2	4.95	1	4	12.73	2	16.94±0.83	1
Shannong 950686	Advance line	Shandong	2010s	3	0	1	1	0	1	1	0	1	37.86±1.43	5
Shannong 950749	Advance line	Shandong	2010s	3	0	1	1	0	1	1	0	1	13.94±0.72	1
Shannong 950805	Advance line	Shandong	2010s	3	0	1	1	0	1	1	0	1	36.44±2.15	5
Shannong 950834	Advance line	Shandong	2010s	3	0	1	1	0	1	1	0	1	32.05±1.39	5
Shannong 950925	Advance line	Shandong	2010s	3	0	1	3	2.22	1	3	0	1	16.69±0.85	1
Shannong 950932	Advance line	Shandong	2010s	3	0	1	1	0	1	1	0	1	27.23±1.54	3
Shannong 950968	Advance line	Shandong	2010s	3	2.5	1	2	0	1	2	0	1	23.92±1.23	3
Shannong 951152	Advance line	Shandong	2010s	4	9.52	1	3	6.45	1	3	0	1	16.89±0.85	1
Shannong 951190	Advance line	Shandong	2010s	3	0	1	2	0	1	2	0	1	13.95±0.68	1
Shannong 951280	Advance line	Shandong	2010s	3	0	1	2	0	1	2	0	1	32.47±1.65	5
Shannong 951558	Advance line	Shandong	2010s	3	0	1	2	0	1	2	0	1	17.89±0.96	1
Shannong 951839	Advance line	Shandong	2010s	3	0	1	1	0	1	1	0	1	16.94±0.83	1
Shannong 951888	Advance line	Shandong	2010s	3	0	1	1	0	1	1	0	1	55.68±2.92	9
Shannong 951964	Advance line	Shandong	2010s	3	0	1	1	0	1	1	0	1	19.92±1.03	1
Shannong 952003	Advance line	Shandong	2010s	4	9.84	1	2	0	1	3	0	1	19.16±1.08	1
Shannong 952037	Advance line	Shandong	2010s	3	0	1	1	0	1	1	0	1	32.05±1.39	5
Shannong 952079	Advance line	Shandong	2010s	3	0	1	1	0	1	1	0	1	65.54±3.71	9
Shannong D107	Advance line	Shandong	2020s	4	9.52	1	2	0	1	2	0	1	25.78±1.23	3
Shannong D109	Advance line	Shandong	2020s	3	1.25	1	2	0	1	2	0	1	15.13±0.86	1
Shannong ST2719	Advance line	Shandong	2020s	3	0	1	1	0	1	1	0	1	24.24±1.15	3
Zhongmai 7158	Cultivar	Beijing	2010s	3	0	1	1	0	1	1	0	1	19.96±0.99	1
Henong 113	Advance line	Hebei	2010s	3	0	1	1	0	1	1	0	1	26.89±1.69	3
Henong 405	Advance line	Hebei	2020s	3	0	1	1	0	1	1	0	1	57.85±2.89	9
Henong 514	Advance line	Hebei	2020s	4	4.55	1	1	0	1	2	0	1	36.68±1.81	5
19CA29	Cultivar	Beijing	2010s	3	0	1	1	0	1	1	0	1	23.24±1.31	3
HengH 15 Guan 126	Cultivar	Hebei	2010s	3	0	1	1	0	1	1	0	1	42.87±2.44	7
HengY165305	Cultivar	Hebei	2010s	3	0	1	1	0	1	1	0	1	39.66±1.76	5
Lin 4179	Advance line	Shanxi	2020s	3	0	1	1	0	1	1	0	1	32.91±1.47	5
Lin 6512	Advance line	Shanxi	2020s	3	0	1	1	0	1	1	0	1	53.44±3.02	9
Xinong 903	Advance line	Shanxi	2010s	5	71.79	5	1	0	1	2	0	1	34.97±1.25	5
Xinong 904	Advance line	Shanxi	2010s	5	37.5	5	3	2.56	1	3	0	1	32.35±1.90	5
Xinong 905-2	Advance line	Shanxi	2020s	5	70.73	5	3	0	1	3	0	1	27.05±1.18	3
Xinong 907	Advance line	Shanxi	2020s	4	5.79	1	1	0	1	1	0	1	51.86±2.59	9
Zhongmai 5178	Cultivar	Beijing	2010s	4	3.16	1	2	0	1	2	0	1	44.85±2.31	7
Zhongmai 6045	Cultivar	Beijing	2010s	3	0	1	1	0	1	1	0	1	41.97±2.09	7
Zhongmai 685	Cultivar	Beijing	2010s	3	0	1	1	0	1	1	0	1	43.36±2.45	7
Zhongmai 9098	Cultivar	Beijing	2010s	4	8.18	1	3	0	1	2	0	1	59.49±3.36	9
GRW21-94	Advance line	Beijing	2020s	4	8	1	1	0	1	1	0	1	46.08±2.00	7
GYW21-109	Advance line	Beijing	2020s	3	8.95	1	2	0	1	1	0	1	58.65±2.75	9
GYW21-65	Advance line	Beijing	2020s	3	0	1	1	0	1	1	0	1	19.93±0.94	1
Hemai 029	Advance line	Shandong	2020s	3	0	1	1	0	1	2	0	1	49.44±2.56	7
Hemai 177	Advance line	Shandong	2020s	3	9.76	1	1	0	1	2	0	1	40.97±2.04	7
Zhongmai 5028	Cultivar	Beijing	2020s	3	8.2	1	1	0	1	3	0	1	26.83±1.39	3
Zhongmai 6018	Cultivar	Beijing	2020s	3	0	1	1	0	1	1	0	1	26.91±1.34	3
Zhongmai 6160	Cultivar	Beijing	2020s	5	20	3	3	7.6	1	2	0	1	67.94±3.38	9
Zhongmai 6168	Advance line	Beijing	2020s	3	0	1	1	0	1	1	0	1	21.04±0.91	3
Zhongmai 6368	Cultivar	Beijing	2010s	4	4.55	1	1	0	1	2	0	1	47.39±2.61	7
Zhongmai 8537	Advance line	Beijing	2020s	3	0	1	3	3.5	1	2	0	1	53.85±2.79	9
K5199	Advance line	Hebei	2010s	3	0	1	1	0	1	2	0	1	20.17±1.13	1
SH9315	Advance line	Beijing	2010s	3	0	1	1	0	1	1	0	1	70.76±3.47	9
Y4188	Advance line	Hebei	2010s	4	12.9	2	3	0	1	1	0	1	43.66±2.65	7
Nongda 3338	Advance line	Beijing	1980s	5	30.77	5	3	2.56	1	3	0	1	45.77±2.36	7
CAUDL05	Advance line	Shandong	2010s	3	0	1	1	0	1	2	0	1	17.14±0.77	1
CAUDL06	Advance line	Shandong	2010s	4	4.88	1	1	0	1	1	0	1	17.79±0.92	1
CAUDL08	Advance line	Shandong	2010s	4	16.33	3	3	0	1	2	0	1	33.06±1.43	5
CAUJM1	Advance line	Shandong	2010s	3	0	1	1	0	1	1	0	1	35.29±2.21	5
CAUJM10	Advance line	Shandong	2010s	4	13.46	2	3	0	1	2	0	1	51.96±2.63	9
CAUJM102	Advance line	Shandong	2010s	3	0	1	1	0	1	1	0	1	31.82±1.53	5
CAUJM105	Advance line	Shandong	2010s	3	0	1	3	4.48	1	2	0	1	53.68±2.63	9
CAUJM11	Advance line	Shandong	2010s	4	0	1	1	0	1	1	0	1	57.48±3.25	9
Han 10-5284	Advance line	Hebei	2020s	4	4.55	1	1	0	1	1	0	1	49.63±2.48	7
Henong 8324	Advance line	Hebei	2000s	4	0	1	1	0	1	2	0	1	21.91±1.13	3
Jinhe 17250	Advance line	Hebei	2010s	3	0	1	2	0	1	1	0	1	44.96±2.44	7
Jinhe 1105	Advance line	Hebei	2020s	3	0	1	1	0	1	1	0	1	58.61±2.53	9
18CA03	Advance line	Beijing	2020s	3	0	1	1	0	1	1	0	1	60.51±3.42	9
BC16PT086	Cultivar	Shandong	2010s	4	10.26	2	1	0	1	1	0	1	49.72±2.17	7
GY15001	Advance line	Beijing	2020s	3	0	1	1	0	1	1	0	1	28.28±1.36	3
GY17060	Advance line	Beijing	2010s	3	0	1	1	0	1	1	0	1	20.93±1.03	3
JK60871	Advance line	Shandong	2020s	3	0	1	1	0	1	1	0	1	23.98±1.41	3
JM805	Cultivar	Shandong	2020s	3	0	1	2	0	1	2	0	1	34.28±1.44	5
QF195	Cultivar	Shandong	2010s	3	0	1	1	0	1	1	0	1	43.82±2.26	7
RZ1901	Advance line	Beijing	2020s	3	0	1	1	0	1	1	0	1	25.78±1.29	3
SH5277	Advance line	Beijing	2020s	3	0	1	2	0	1	2	0	1	24.04±1.05	3
SN1243	Advance line	Shandong	2020s	3	7.42	1	3	0	1	3	0	1	16.13±0.91	1
TKM0473	Cultivar	Shandong	2020s	3	8.95	1	1	0	1	1	0	1	32.98±1.64	5
Beichengmai 18	Advance line	Beijing	2010s	3	9.76	1	3	1.27	1	3	0	1	19.83±0.98	1
Chunxiao 199	Cultivar	Hebei	2010s	3	0	1	1	0	1	3	0	1	19.16±1.38	1
Cunmai 116	Cultivar	Henan	2020s	5	60	5	2	0	1	3	0	1	18.98±0.95	1
Guanmai 96	Advance line	Shandong	2020s	3	0	1	1	0	1	2	0	1	51.77±2.67	9
Guoke 9	Cultivar	Anhui	2020s	3	0	1	1	0	1	2	0	1	15.85±0.75	1
Han 14-4610	Advance line	Hebei	2010s	3	0	1	1	0	1	1	0	1	17.34±0.67	1
Han 14-5337	Advance line	Hebei	2010s	3	0	1	1	0	1	1	0	1	35.06±1.52	5
Hanke 4898	Advance line	Hebei	2020s	4	7.14	1	2	0	1	3	0	1	15.13±0.86	1
Hemai 0517-8	Cultivar	Shandong	2010s	3	0	1	1	0	1	1	0	1	73.75±3.62	9
Hemai 316	Cultivar	Shandong	2020s	3	0	1	1	0	1	2	0	1	36.91±1.64	5
Heyumai 08139-9	Cultivar	Shandong	2020s	4	14.29	2	3	0	1	2	0	1	24.25±1.36	3
HengH1845	Cultivar	Hebei	2010s	3	0	1	1	0	1	2	0	1	14.12±0.83	1
HengT153005	Cultivar	Hebei	2020s	3	0	1	1	0	1	2	0	1	40.41±1.84	5
Hengmai 164421	Cultivar	Hebei	2020s	3	0	1	1	0	1	1	0	1	29.68±1.38	3
Hengmai H 175087	Cultivar	Hebei	2020s	3	0	1	2	0	1	2	0	1	44.72±2.31	7
Jike 30	Advance line	Anhui	2020s	3	0	1	1	0	1	1	0	1	16.89±0.85	1
Jimai-5029	Advance line	shandong	2020s	5	73.68	5	3	1.28	1	3	0	1	27.91±1.36	3
Jimai-5086	Advance line	shandong	2020s	5	74.36	5	3	2.56	1	3	0	1	20.37±1.45	1
Jimai-5126	Advance line	shandong	2020s	3	10	1	1	0	1	1	0	1	43.94±2.27	7
Jimai-5172	Advance line	shandong	2020s	3	9.76	1	1	0	1	1	0	1	27.14±1.17	3
Jimai-56	Cultivar	shandong	2020s	3	0	1	2	0	1	1	0	1	31.35±1.55	5
Jimai-5858	Cultivar	shandong	2020s	3	0	1	1	0	1	1	0	1	31.81±1.64	5
Jimai-6001	Advance line	shandong	2020s	3	0	1	1	0	1	1	0	1	24.98±1.24	3
Jimai-6253	Advance line	shandong	2020s	4	2.82	1	2	0	1	2	0	1	46.66±2.31	7
Jimai-6266	Advance line	shandong	2020s	3	0	1	1	0	1	1	0	1	52.66±2.53	9
Jimai-70	Cultivar	shandong	2010s	3	0	1	1	0	1	1	0	1	35.43±2.10	5
Jinong CH 04	Advance line	Sandong	2020s	3	0	1	1	0	1	1	0	1	18.78±0.75	1
Jimai 479	Cultivar	Hebei	2010s	3	0	1	1	0	1	1	0	1	33.14±1.44	5
Jimai 946	Advance line	Hebei	2010s	3	0	1	1	0	1	1	0	1	30.25±1.56	3
Jinghua 101	Advance line	Hebei	2020s	3	16.67	3	3	0	1	3	0	1	42.85±2.13	7
Jinghua 201	Advance line	Hebei	2020s	3	0	1	1	0	1	1	0	1	39.33±2.22	5
Jingyang 670	Cultivar	Shadong	2010s	3	14.29	2	3	0	1	2	0	1	34.92±1.32	5
Junda 119	Cultivar	Henan	2020s	3	6.52	1	2	2.17	1	2	0	1	41.11±1.79	7
Linong 138	Advance line	Hebei	2010s	3	8.06	1	2	0	1	2	0	1	36.97±1.84	5
Liangxing 716	Cultivar	Shandong	2010s	3	0	1	1	0	1	1	0	1	45.83±2.56	7
Liangxing 87	Cultivar	Shandong	2010s	3	0	1	1	0	1	1	0	1	35.29±2.32	5
Lin 1900	Advance line	Shandong	2020s	3	0	1	1	0	1	1	0	1	29.75±1.37	3
Linmai 12	Advance line	Shandong	2020s	3	0	1	1	0	1	3	0	1	26.31±1.32	3
Linyu 18	Advance line	Shandong	2020s	3	0	1	1	0	1	1	0	1	57.95±2.89	9
Lunxuan 193	Advance line	Beijing	2020s	5	80	5	1	0	1	1	0	1	36.32±2.05	5
Nongda 1838	Advance line	Beijing	2010s	4	0	1	1	0	1	1	0	1	53.82±2.64	9
Nongda 1969	Advance line	Beijing	2010s	3	0	1	1	0	1	2	0	1	33.28±1.82	5
Nongda 6918	Cultivar	Beijing	2010s	3	0	1	2	0	1	2	0	1	54.92±2.74	9
Puxing 21	Cultivar	Henan	2010s	3	0	1	1	0	1	3	0	1	44.66±2.33	7
Qingnong 8	Cultivar	Shandong	2010s	3	0	1	1	0	1	1	0	1	43.36±2.42	7
Shannong 1695	Advance line	Shandong	2020s	5	23.16	4	1	0	1	2	0	1	23.95±1.23	3
Shannong 510871	Advance line	Shandong	2020s	3	7.69	1	1	0	1	2	0	1	16.92±0.65	1
Shannong 711237	Advance line	Shandong	2020s	3	9	1	1	0	1	1	0	1	67.61±2.12	9
Shannong K33491	Cultivar	Shandong	2020s	3	9.76	1	1	0	1	1	0	1	32.36±1.76	5
Shannong K43057	Cultivar	Shandong	2020s	3	0	1	1	0	1	1	0	1	21.93±1.68	3
Shengmai 109	Advance line	Shandong	2010s	3	0	1	1	0	1	1	0	1	47.96±2.39	7
Shengmai 127	Advance line	Shandong	2010s	3	5	1	2	0	1	1	0	1	48.42±2.74	7
Shengmai 177	Advance line	Shandong	2020s	3	0	1	1	0	1	1	0	1	31.05±1.35	5
Shengmai 178	Advance line	Shandong	2010s	3	0	1	1	0	1	1	0	1	51.43±2.91	9
Shengmai 186	Advance line	Shandong	2020s	3	0	1	1	0	1	1	0	1	23.94±1.33	3
Shi 164225	Advance line	Hebei	2020s	4	0	1	1	0	1	2	0	1	31.79±1.47	5
Shi 1650594	Advance line	Hebei	2020s	4	0	1	1	0	1	1	0	1	52.77±2.64	9
Shi 166273	Advance line	Hebei	2020s	4	0	1	1	0	1	2	0	1	32.05±1.39	5
Shi 176077	Advance line	Hebei	2020s	3	0	1	1	0	1	1	0	1	24.23±1.37	3
Shi 17T5248	Cultivar	Hebei	2010s	5	31.71	5	3	2.44	1	3	0	1	37.97±1.89	5
Shuomai 835	Cultivar	Hebei	2010s	5	97.37	5	3	2.17	1	3	0	1	26.83±1.63	3
Tainong 108	Cultivar	Shandong	2010s	3	10	1	2	0	1	2	0	1	29.86±1.25	3
Tainong 112	Cultivar	Shandong	2010s	3	9.76	1	1	0	1	1	0	1	30.87±1.59	5
Tianmin 280	Cultivar	Henan	2010s	5	52	5	3	6	1	3	0	1	28.98±1.74	3
Tianmin 368	Cultivar	Henan	2010s	3	0	1	1	0	1	1	0	1	40.86±2.01	7
Xinshiji 156	Cultivar	Anhui	2010s	4	3.85	1	3	1.72	1	2	0	1	34.75±1.64	5
Xinshiji 1	Cultivar	Anhui	2010s	3	0	1	1	0	1	1	0	1	16.13±0.91	1
Xinmai 808	Cultivar	Shandong	2020s	4	6.38	1	3	2	1	2	0	1	26.71±1.32	3
Xingkemai 32	Advance line	Hebei	2020s	3	0	1	1	0	1	2	0	1	32.97±1.55	5
Xingmai 16	Cultivar	Hebei	2000s	3	0	1	1	0	1	1	0	1	16.93±0.87	1
Xingmai 19	Cultivar	Hebei	2010s	5	52.94	5	1	0	1	1	0	1	42.86±2.33	7
Xingmai 21	Cultivar	Hebei	2010s	4	11.76	2	3	0	1	2	0	1	64.66±3.72	9
Xingmai 22	Cultivar	Hebei	2010s	4	9.52	1	2	0	1	1	0	1	49.78±2.15	7
Xingmai 24	Cultivar	Hebei	2010s	4	10.53	2	3	1.96	1	1	0	1	58.48±3.31	9
Xingmai 25	Cultivar	Hebei	2020s	4	11.76	2	1	0	1	1	0	1	63.21±2.54	9
Xingmai 40	Cultivar	Hebei	2020s	4	10	1	2	0	1	1	0	1	58.35±3.72	9
Yangmai 69	Advance line	Shandong	2020s	3	0	1	1	0	1	1	0	1	51.85±2.58	9
Yangmai 81	Advance line	Shandong	2020s	3	0	1	1	0	1	1	0	1	28.88±1.49	3
Yongfengmai 561	Cultivar	Henan	2020s	3	0	1	1	0	1	1	0	1	30.76±1.54	5
Yunong 907	Cultivar	Henan	2020s	3	0	1	1	0	1	1	0	1	34.84±1.75	5
Zhengmai 191	Advance line	Henan	2010s	3	0	1	2	0	1	1	0	1	38.65±1.86	5
Zhongjin 869	Cultivar	Beijing	2020s	3	0	1	1	0	1	1	0	1	42.82±2.21	7
Zhongke 1656	Advance line	Beijing	2020s	3	0	1	1	0	1	1	0	1	64.78±3.14	9
Zhongke 1836	Advance line	Beijing	2020s	3	0	1	1	0	1	1	0	1	40.33±2.18	5
Jinhe 16419	Advance line	Hebei	2020s	4	15	2	1	0	1	2	0	1	41.96±2.13	7
Jinhe 17245	Advance line	Hebei	2010s	5	75.61	5	3	2.94	1	3	0	1	41.07±1.79	7
Jinhe 18040	Advance line	Hebei	2010s	4	8.33	1	2	0	1	2	0	1	21.69±1.22	3
Cangmai 14	Cultivar	Hebei	2010s	3	0	1	1	0	1	3	0	1	42.77±2.04	7
Cangmai 15	Cultivar	Hebei	2010s	3	0	1	1	0	1	2	0	1	33.86±1.74	5
A115	Cultivar	Hebei	1990s	3	0	1	1	0	1	1	0	1	18.94±0.93	1
Cangxuan 18	Advance line	Hebei	2020s	4	8.22	1	2	0	1	2	0	1	59.49±3.36	9
Fengyou 68	Cultivar	Hebei	2000s	4	13.33	2	1	0	1	2	0	1	31.56±1.74	5
Hanmai 24	Cultivar	Hebei	2010s	5	24.14	4	3	0	1	3	0	1	28.92±1.42	3
Hannong 7131	Cultivar	Hebei	2010s	3	0	1	1	0	1	1	0	1	35.91±1.75	5
Hansheng730	Cultivar	Hebei	2010s	4	56.36	5	3	5.45	1	3	0	1	45.85±2.33	7
Hanshengheimai 1	Cultivar	Hebei	2010s	3	0	1	2	0	1	2	0	1	23.19±1.34	3
Henong 5290	Cultivar	Hebei	2000s	5	12.94	2	1	0	1	2	0	1	21.88±1.31	3
Henong 6425	Cultivar	Hebei	2000s	3	0	1	3	2.04	1	2	0	1	50.23±2.18	7
Henong 6426	Cultivar	Hebei	2010s	3	0	1	1	0	1	1	0	1	48.43±2.58	7
Henong 825	Cultivar	Hebei	2000s	4	5	1	2	0	1	2	0	1	21.97±1.24	3
Henong 826	Cultivar	Hebei	2000s	3	0	1	1	0	1	1	0	1	46.82±2.44	7
Henong 9206	Cultivar	Hebei	2000s	3	0	1	2	0	1	1	0	1	42.75±2.52	7
Heng 216	Cultivar	Hebei	2000s	3	0	1	3	1.82	1	1	0	1	60.82±2.98	9
Heng 5835	Cultivar	Hebei	2010s	5	37.21	5	3	2.33	1	2	0	1	31.95±1.43	5
HengH1401	Cultivar	Hebei	2010s	4	5.45	1	1	0	1	2	0	1	32.31±1.91	5
Huayu 989	Cultivar	Hebei	2010s	3	0	1	1	0	1	1	0	1	22.04±0.73	3
Jinmai- 54	Cultivar	Hebei	2000s	4	44.44	5	3	3.7	1	2	0	1	21.91±1.13	3
Jinmai- 66	Cultivar	Hebei	2010s	4	32.35	5	3	2.94	1	1	0	1	45.66±2.29	7
Jinmai- 919	Cultivar	Hebei	2010s	4	8.16	1	1	0	1	1	0	1	34.88±1.73	5
Jinnong 328	Cultivar	Hebei	2010s	3	0	1	1	0	1	1	0	1	57.95±2.66	9
Jinnong 58	Cultivar	Hebei	2010s	3	0	1	1	0	1	1	0	1	41.83±2.16	7
Jinmai 0158	Cultivar	Shanxi	2010s	3	0	1	1	0	1	2	0	1	54.85±2.64	9
Jinnong 7	Cultivar	Shanxi	2010s	3	0	1	2	0	1	2	0	1	41.34±2.34	7
Jinmai 101	Cultivar	Shanxi	2010s	3	0	1	1	0	1	1	0	1	26.88±1.34	3
Jinmai 95	Cultivar	Shanxi	2010s	3	0	1	1	0	1	3	0	1	36.06±1.57	5
Jinmai 99	Cultivar	Shanxi	2010s	3	0	1	1	0	1	3	0	1	22.24±1.27	3
Jintai 141	Cultivar	Shanxi	2010s	3	0	1	1	0	1	2	0	1	34.65±1.87	5
Jintai 1508	Cultivar	Shanxi	2010s	3	0	1	1	0	1	1	0	1	52.95±2.47	9
Jintai 1510	Cultivar	Shanxi	2010s	3	0	1	1	0	1	1	0	1	45.88±2.25	7
Jintai 1515	Cultivar	Shanxi	2010s	3	0	1	1	0	1	1	0	1	45.96±2.24	7
Jingdong 23	Cultivar	Beijing	2000s	3	0	1	1	0	1	1	0	1	32.41±1.93	5
Jingdong 22	Cultivar	Beijing	2000s	3	0	1	1	0	1	1	0	1	30.57±1.44	5
Ketengmai 2	Cultivar	Hebei	2010s	3	0	1	1	0	1	1	0	1	52.82±2.59	9
Ketengmai 8	Cultivar	Hebei	2010s	3	0	1	2	0	1	1	0	1	61.64±3.32	9
Ketengmai 9	Cultivar	Hebei	2010s	3	0	1	1	0	1	2	0	1	28.85±1.44	3
Letu 808	Cultivar	Hebei	2010s	3	0	1	1	0	1	1	0	1	28.33±1.57	3
Linnuo 88	Cultivar	Shanxi	2010s	3	0	1	1	0	1	1	0	1	45.08±1.76	7
Linyan 151	Cultivar	Hebei	2010s	3	0	1	1	0	1	1	0	1	24.93±1.28	3
Longmai 1	Cultivar	Hebei	2010s	5	65.79	5	1	0	1	1	0	1	46.86±2.27	7
Longmai 2	Cultivar	Hebei	2010s	3	7.69	1	2	0	1	2	0	1	22.18±1.26	3
Lunxuan 145	Cultivar	Beijing	2010s	3	0	1	1	0	1	1	0	1	30.91±1.52	5
Lunxuan 16	Cultivar	Beijing	2010s	5	94.74	5	3	0	1	3	0	1	38.69±1.76	5
Lunxuan 45	Cultivar	Beijing	2010s	3	7.69	1	2	0	1	2	0	1	26.86±1.34	3
Lunxuan 99	Cultivar	Beijing	2010s	3	10	1	3	5.88	1	3	0	1	17.44±0.87	1
Luozhen 1	Cultivar	Henan	1990s	5	58.54	5	1	0	1	2	0	1	29.76±1.54	3
Nongda 3486	Cultivar	Beijing	2010s	3	0	1	1	0	1	4	0	1	31.66±1.62	5
Nongda 5133	Cultivar	Beijing	2010s	3	0	1	1	0	1	2	0	1	16.94±0.83	1
Nongdaduoxi 1	Cultivar	Beijing	2000s	3	0	1	1	0	1	1	0	1	16.59±0.75	1
Pinyu 8012	Cultivar	Shanxi	2020s	3	0	1	1	0	1	1	0	1	29.05±1.26	3
Pinyu 8161	Cultivar	Shanxi	2020s	3	1.35	1	1	0	1	1	0	1	57.48±3.25	9
Shimai 21	Cultivar	Hebei	2010s	4	0	1	1	0	1	1	0	1	49.71±2.56	7
Tai 1305	Cultivar	Shandong	2010s	3	0	1	1	0	1	1	0	1	16.68±1.85	1
Tai 714	Cultivar	Shanxi	2010s	3	0	1	1	0	1	3	0	1	40.85±2.16	7
Taimai 101	Cultivar	Shandong	2010s	3	0	1	2	0	1	1	0	1	27.98±1.39	3
Taimai 103	Cultivar	Shandong	2010s	4	8.33	1	2	0	1	3	0	1	28.23±1.61	3
Taizi 6336	Cultivar	Hebei	2010s	4	11.9	2	1	0	1	3	0	1	26.96±1.38	3
Wanfeng 673	Cultivar	Hebei	2010s	3	0	1	2	0	1	2	0	1	26.78±1.33	3
Womai 4176	Cultivar	Hebei	2010s	3	0	1	1	0	1	1	0	1	22.93±1.18	3
Xitu 555	Cultivar	Shanxi	2010s	3	0	1	1	0	1	1	0	1	26.95±1.44	3
Xipu 655	Cultivar	Hebei	2010s	4	6.82	1	1	0	1	1	0	1	27.23±1.54	3
Xiaoshan 9659	Cultivar	Hebei	2000s	5	36.84	5	1	0	1	1	0	1	22.23±0.95	3
Xinmai 6160	Cultivar	Shanxi	2000s	3	7.69	1	1	0	1	1	0	1	34.97±1.84	5
Yingyi 165	Cultivar	Hebei	2010s	3	10	1	1	0	1	1	0	1	34.82±1.72	5
Yuanmai 1	Cultivar	Hebei	2010s	4	16.98	3	1	0	1	2	0	1	34.28±1.94	5
Changmai 6789	Cultivar	Shanxi	2010s	3	0	1	1	0	1	2	0	1	31.84±1.44	5
Yaoyumai 6	Cultivar	Hebei	2010s	3	0	1	2	0	1	2	0	1	27.98±1.46	3
Zhongheimai 6	Cultivar	Hebei	2010s	4	11.11	2	1	0	1	2	0	1	18.82±0.78	1
Zhongmai 5051	Cultivar	Beijing	2010s	3	0	1	1	0	1	1	0	1	56.55±3.08	9
Zhongmai 629	Cultivar	Beijing	2010s	3	6.11	1	1	0	1	1	0	1	38.87±1.91	5
Zhongmai 998	Cultivar	Beijing	2020s	3	0	1	1	0	1	3	0	1	29.69±1.33	3
Zhongxinmai 58	Cultivar	Hebei	2010s	3	0	1	2	0	1	2	0	1	27.33±1.57	3
Zhongxinmai 78	Cultivar	Hebei	2010s	3	0	1	1	0	1	1	0	1	44.37±2.51	7
Zhongmai 886	Cultivar	Beijing	2020s	3	0	1	2	0	1	2	0	1	24.33±1.22	3
LS4223	Advance line	Shandong	2020s	3	0	1	1	0	1	1	0	1	21.91±1.17	3
QF033	Cultivar	Shandong	2010s	3	0	1	1	0	1	1	0	1	21.78±1.53	3
QF-195	Cultivar	Shandong	2010s	3	0	1	1	0	1	1	0	1	40.73±2.15	7
QX177	Cultivar	Shandong	2010s	3	0	1	1	0	1	1	0	1	37.38±2.41	5
SN666	Cultivar	Shandong	2010s	4	15	2	3	0	1	2	0	1	32.84±1.41	5
TKM0311	Cultivar	Shandong	2010s	3	0	1	1	0	1	1	0	1	43.76±2.33	7
ZH4261	Cultivar	Shandong	2010s	4	17.65	3	2	0	1	2	0	1	64.53±3.65	9
Cangmai 2016-2	Cultivar	Hebei	2010s	3	0	1	1	0	1	1	0	1	29.87±1.51	3
Cunmai 1	Cultivar	Henan	2010s	4	61.11	5	3	4.65	1	1	0	1	27.66±1.44	3
Denghai 202	Cultivar	Shandong	2020s	4	6.12	1	1	0	1	2	0	1	36.88±1.83	5
Denghai 206	Cultivar	Shandong	2020s	3	0	1	1	0	1	1	0	1	38.32±2.17	5
Fengchuan 9	Cultivar	Shandong	2010s	3	0	1	1	0	1	1	0	1	22.15±0.76	3
Hanmai 15	Cultivar	Hebei	2010s	3	0	1	1	0	1	1	0	1	33.76±1.66	5
Henong 9204	Cultivar	Hebei	2010s	3	0	1	2	0	1	1	0	1	64.55±3.08	9
Hemai 0643-2	Cultivar	Shandong	2020s	3	0	1	2	0	1	1	0	1	54.83±2.52	9
He 0517-8	Cultivar	Shandong	2010s	3	0	1	1	0	1	1	0	1	54.82±2.69	9
Hemai 20	Cultivar	Shandong	2020s	3	0	1	1	0	1	1	0	1	26.68±1.35	3
Hemai 22	Cultivar	Shandong	2020s	3	0	1	1	0	1	1	0	1	44.85±2.22	7
Hongdi 166	Cultivar	Shandong	2010s	5	55.26	5	1	0	1	2	0	1	32.89±1.61	5
Huiyan 1515	Cultivar	Anhui	2010s	3	12.5	2	1	0	1	1	0	1	34.34±1.93	5
Huiyan 912	Cultivar	Anhui	2010s	3	10	1	1	0	1	3	0	1	41.87±2.23	7
Jimai-418	Cultivar	Hebei	2020s	3	9.76	1	2	0	1	2	0	1	31.89±1.77	5
Jimai-44	Cultivar	Shandong	2020s	4	12.06	2	2	0	1	2	0	1	26.78±1.34	3
Jining 07412	Cultivar	Shandong	2010s	3	0	1	1	0	1	1	0	1	27.05±1.23	3
Jimai 520	Cultivar	hebei	2010s	3	0	1	1	0	1	3	0	1	19.62±1.43	1
Keyuan 77	Cultivar	Shandong	2010s	3	0	1	1	0	1	1	0	1	15.93±0.84	1
Kenxing 5	Cultivar	Shandong	2010s	4	10.64	2	1	0	1	2	0	1	21.93±1.42	3
Liangxing 518	Cultivar	Shandong	2010s	3	0	1	1	0	1	1	0	1	21.95±1.19	3
Lin 091	Cultivar	Shandong	2010s	3	0	1	1	0	1	1	0	1	25.94±1.29	3
Luyan 733	Cultivar	Shandong	2020s	3	0	1	2	0	1	2	0	1	29.93±1.47	3
Luohan 12	Cultivar	Henan	2010s	3	0	1	1	0	1	1	0	1	19.78±0.99	1
Luohan 26	Cultivar	Henan	2010s	5	21.95	4	3	2.44	1	2	0	1	16.93±0.87	1
Luohan 2	Cultivar	Henan	2010s	3	0	1	1	0	1	1	0	1	17.14±0.97	1
Luohan 9	Cultivar	Henan	2010s	3	0	1	1	0	1	1	0	1	34.78±1.64	5
Puxing 5	Advance line	Henan	2020s	5	65.79	5	1	0	1	2	0	1	30.05±1.31	3
Qingzhao 17	Cultivar	Shandong	2010s	3	10	1	1	0	1	1	0	1	19.92±1.13	1
Qiurle 2122	Cultivar	Henan	2010s	5	59.66	5	2	0	1	2	0	1	26.71±1.32	3
Shannong 116	Cultivar	Shandong	2010s	5	60.53	5	2	0	1	2	0	1	28.66±1.42	3
Shannong 39	Cultivar	Shandong	2010s	3	0	1	1	0	1	1	0	1	20.27±1.14	1
Shannong 42	Cultivar	Shandong	2020s	3	0	1	1	0	1	1	0	1	48.96±2.44	7
Shannong 43	Cultivar	Shandong	2020s	3	0	1	1	0	1	2	0	1	49.81±2.45	7
Zimai 818	Cultivar	Shandong	2010s	3	0	1	1	0	1	1	0	1	42.94±2.24	7
Shengmai 105	Cultivar	Shandong	2010s	3	0	1	1	0	1	1	0	1	27.91±1.37	3
Shiluan 02-1	Cultivar	Hebei	2000s	4	0	1	1	0	1	1	0	1	16.83±1.87	1
Taimai 198	Cultivar	Shandong	2010s	3	0	1	1	0	1	2	0	1	21.18±1.26	3
Taikemai 30	Cultivar	Shandong	2020s	3	0	1	1	0	1	1	0	1	51.97±2.61	9
Taikemai 493	Cultivar	Shandong	2020s	3	0	1	2	0	1	2	0	1	26.04±1.13	3
Wanmai 50	Cultivar	Anhui	2020s	3	0	1	1	0	1	1	0	1	25.48±1.25	3
Xiao 13	Cultivar	Shandong	2010s	3	0	1	2	0	1	1	0	1	44.75±2.25	7
Xinmai 807	Cultivar	Shandong	2020s	5	42.11	5	3	0	1	2	0	1	44.93±2.24	7
Mingmai 16	Cultivar	Jiangsu	2010s	3	10	1	1	0	1	1	0	1	32.46±1.75	5
Xumai 36	Cultivar	Jiangsu	2010s	3	9.76	1	3	0	1	1	0	1	17.03±0.74	1
Jingdong 17	Cultivar	Beijing	2010s	3	0	1	1	0	1	1	0	1	44.71±2.46	7
Hanmai 19	Cultivar	Hebei	2020s	3	0	1	1	0	1	1	0	1	15.95±0.78	1
Qingnong 6	Cultivar	Shandong	2020s	4	7.14	1	1	0	1	2	0	1	47.44±2.68	7
Xifeng 18	Cultivar	Shanxi	1990s	3	0	1	1	0	1	1	0	1	26.91±1.34	3
Xifeng 26	Cultivar	Shanxi	2000s	3	0	1	1	0	1	1	0	1	40.86±2.41	7
Jimai 333	Cultivar	Shandong	2010s	3	7.69	1	1	0	1	1	0	1	28.05±1.32	3
Jimai U87	Cultivar	Hebei	2020s	3	9.76	1	1	0	1	1	0	1	61.74±3.18	9
