# Supplementary material for: Relationships between freeze tolerance and plant architecture in winter wheat during tillering stage
Source: Front Plant Sci. 2026 Feb 17;17:1745479. doi: 10.3389/fpls.2026.1745479 (PMC12953081; doi:10.3389/fpls.2026.1745479)
Supplement: Supplementary file 2 [file Table2.xlsx]

## Sheet: Table S2
Table S2 The criteria used for classifying the plant architecture（PA) of wheat seedlings adapted from the International Union for the Protection of New Varieties of Plants (UPOV) .
Level	Growth habit	Maximum angle between lateral tiller and vertical axis(°)
1	Erect	≤ 20
3	Semi-erect	20.1—30
5	Intermediate	30.1—40
7	Semi-prostrate	40.1—50
9	Prostrate	> 50.1
