# Supplementary material for: Relationships between freeze tolerance and plant architecture in winter wheat during tillering stage
Source: Front Plant Sci. 2026 Feb 17;17:1745479. doi: 10.3389/fpls.2026.1745479 (PMC12953081; doi:10.3389/fpls.2026.1745479)
Supplement: Supplementary file 3 [file Table3.xlsx]

## Sheet: Table S3-1
	Table S3-1 Historial weather form 01/10/2022 to 31/03/2023 in Gaocheng, Hebei province
	Date	Maximum Temperature, °C	Minimum Temperature, °C	Average Temperature, °C	Maximum Relative Humidity, %	Minimum Relative Humidity, %	Average Relative Humidity, %	Soil Temperature,°C (20cm)	Soil Temperature,°C (15cm)	Soil Temperature,°C (10cm)	Soil Temperature, °C (5cm)	Total Solar Radiation,W/m²	Total Precipitation, mm	Weather
	2022-10-01 23:06:07	21.032	17.106	18.957	100	76.5	94.775	20.9118	19.5039	19.5594	20.6892	240.9	19.6	Heavy rain ~ Light rain
	2022-10-02 23:06:07	21.915	17.701	19.5555	100	85	94.0667	20.8789	19.5306	19.6517	20.9427	1609.8	10.8	Fog ~ Moderate rain
	2022-10-03 23:06:07	20.269	13.425	17.6615	100	70.8	93.05	20.99	19.5673	19.6129	20.6664	517.3	4.2	Light rain ~ Cloudy
	2022-10-04	16.487	6.077	12.2638	90.8	43.1	61.1542	19.847	18.1275	17.861	18.6765	4059.8	2.2	Cloudy ~ Sunny
	2022-10-05	15.366	3.854	9.95229	98.9	47.2	77.2833	18.3595	16.3953	15.9265	16.5737	2262.3	1.4	Cloudy
	2022-10-06 23:06:07	15.342	6.839	11.332	93	64.7	82.2167	17.8293	16.0162	15.7	16.5819	1942.2	1.4	Cloudy ~ Sunny
	2022-10-07 23:06:07	21.724	3.985	12.8265	99.8	57.4	82.1833	17.3467	15.5831	15.3229	16.3942	4170.9	1.2	Fog ~ Cloudy
	2022-10-08 23:06:07	21.652	9.41	15.0582	98.8	48	81.9417	17.6906	16.0892	15.9636	17.198	2899.7	1.2	Fog ~ Cloudy
	2022-10-09	16.129	7.091	12.7532	47.4	28	37.2167	17.3129	15.4462	15.0289	15.7828	4470.8	0	Overcast ~ Sunny
	2022-10-10	21.533	0.218	10.4797	88.6	21.1	54.2542	15.9604	14.0001	13.532	14.324	4618.3	0	Sunny
	2022-10-11 23:06:07	23.424	0.246	11.1685	95.4	29	65.525	15.5756	13.7417	13.3689	14.3226	4313.5	0	Sunny
	2022-10-12 23:06:07	21.581	3.009	12.3205	94.9	38.9	68.1625	15.6711	13.9705	13.7082	14.8297	3684.6	0	Cloudy
	2022-10-13 23:06:07	17.368	7.745	12.6085	93.2	60.7	80.2458	15.8561	14.215	14.0155	15.2234	1669.7	0	Cloudy ~ Overcast
	2022-10-14	25.939	11.856	16.8148	96.5	41.9	74.5917	16.6562	15.2843	15.3197	16.8733	3303.4	0	Cloudy
	2022-10-15	26.426	9.46	16.9242	97.8	43.1	75.8292	16.946	15.4715	15.4341	16.8193	2424.6	0	Cloudy
	2022-10-16 23:06:07	20.055	6.661	14.4791	94	38.3	65.775	17.0275	15.3916	15.2084	16.2521	2553.5	0	Fog ~ Sunny
	2022-10-17 23:06:07	18.176	5.231	11.0907	92	21	54.4167	15.8819	13.9784	13.5446	14.3389	3902.2	0	Cloudy ~ Sunny
	2022-10-18 23:06:07	21.772	0.301	10.6387	93.1	21.2	58.4792	14.8069	12.8787	12.433	13.278	3990.9	0	Light rain ~ Sunny
	2022-10-19	23.256	2.289	12.8797	93	34.7	61.5083	14.6682	12.8915	12.5789	13.6625	3582.2	0	Sunny ~ Cloudy
	2022-10-20	21.581	10.222	15.3759	69.6	37.8	53.9417	15.3149	13.7759	13.682	15.0935	2808.3	0	Cloudy
	2022-10-21 23:06:07	24.46	7.995	15.3563	0	0	69.2	15.7863	14.2947	14.247	15.6406	3113.3	0	Cloudy ~ Sunny
	2022-10-22 23:06:07	25.307	8.841	16.1875	94	20.1	56.1583	15.8192	14.2248	14.066	15.326	3509.8	0	Cloudy ~ Sunny
	2022-10-23 23:06:07	24.339	4.869	14.4232	88.3	19.9	53.4167	15.3826	13.6527	13.3679	14.4577	3597.1	0	Sunny
	2022-10-24	22.753	4.48	13.4469	85.3	34.4	62.9333	14.9913	13.2537	12.9712	14.1183	3148.4	0	Cloudy
	2022-10-25	22.441	6.56	14.9716	93.1	39.6	64.5292	15.1108	13.4961	13.3385	14.6681	2421	0	Cloudy ~ Overcast
	2022-10-26 23:06:07	21.748	11.662	15.693	75.7	49.2	64.4792	15.4793	13.9372	13.8505	15.2426	2402.2	0	Cloudy ~ Overcast
	2022-10-27 23:06:07	13.858	10.883	11.924	80.4	68.1	74.9083	15.2116	13.4632	13.1836	14.2516	301	0	Cloudy
	2022-10-28 23:06:07	15.915	6.788	12.661	91	66.6	75.2292	14.9525	13.3895	13.3003	14.7499	2021	0	Cloudy
	2022-10-29	14.649	10.761	12.6719	89.4	71.4	81.1792	15.3381	13.8068	13.7355	15.1065	1044.7	0	Light rain ~ Overcast
	2022-10-30	18.39	9.361	13.7197	94.4	65	82.0875	15.5727	14.1163	14.1238	15.5565	2153.5	0	Cloudy ~ Sunny
	2022-10-31 23:06:07	19.793	5.231	12.2387	99	24.6	63.6917	15.0752	13.3238	13.0345	14.003	2978.4	0	Fog ~ Sunny
	2022-11-01 23:06:07	17.13	4.844	11.1231	0	0	66.9167	14.0966	12.2678	11.9196	12.966	2112.1	0	Cloudy
	2022-11-02 23:06:07	17.962	7.192	12.3972	86.5	52.6	67.4875	14.2505	12.6421	12.4803	13.7965	2210.8	1	Cloudy ~ Light rain
	2022-11-03	12.509	5.796	9.72204	96.3	77.8	89.9667	14.5161	12.9243	12.7554	13.9656	1644.7	4	Light rain ~ Cloudy
	2022-11-04	12.001	3.696	7.80104	0	0	87.075	13.7487	11.9493	11.5928	12.56	2360.9	0	Fog ~ Cloudy
	2022-11-05 23:06:07	14.601	1.071	7.74096	99.4	67.3	89.2042	12.8981	11.0581	10.6529	11.6256	2556	0	Cloudy ~ Overcast
	2022-11-06 23:06:07	13.329	4.089	8.59579	98.6	72.6	88.2708	12.7395	11.0312	10.7222	11.858	1609.7	0	Fog ~ Sunny
	2022-11-07 23:06:07	17.344	4.298	9.50308	98.9	41.5	78.9958	12.7626	11.1174	10.8319	11.9977	2592.2	0	Cloudy ~ Sunny
	2022-11-08	16.987	1.153	8.65413	97.2	43.3	77.025	12.1199	10.3413	9.92058	10.9156	2612.1	0	Cloudy ~ Light rain
	2022-11-09	15.055	7.645	10.9838	95.1	61.8	83.825	12.6067	11.1287	10.993	12.4407	1249.7	0	Cloudy
	2022-11-10 23:06:07	15.103	8.891	12.0263	93.6	69.9	81.5708	13.1022	11.6793	11.6051	13.11	1154.6	0	Fog ~ Light rain
	2022-11-11 23:06:07	12.92	11.37	11.8704	100	83.1	94.9667	13.684	12.2968	12.2959	13.797	212.2	3	Light rain
	2022-11-12 23:06:07	14.601	2.77	11.3749	100	45.4	70.0667	13.6699	12.1484	12.0219	13.2527	1998.5	8.4	Light rain ~ Sunny
	2022-11-13	9.977	-1.785	4.15512	87.1	42.7	67.825	11.8216	9.85296	9.264	9.94613	2906	0	Cloudy ~ Sunny
	2022-11-14	16.296	-1.242	6.52629	91.7	52.8	77.45	10.7316	8.93992	8.44867	9.39496	2860.9	0	Sunny
	2022-11-15 23:06:07	19.365	1.18	9.1405	95.1	28.4	66.5583	10.5513	8.88738	8.46233	9.49962	2993.5	0	Sunny
	2022-11-16 23:06:07	14.457	0.051	6.64675	92.3	54.6	79.2417	10.2503	8.58054	8.13617	9.12679	2206	0	Cloudy ~ Sunny
	2022-11-17 23:06:07	15.342	0.934	7.16975	97.8	62.2	87.05	10.1164	8.546	8.16962	9.29746	2472.2	0	Cloudy ~ Overcast
	2022-11-18	11.2	5.437	8.69592	0	0	92.225	10.3577	8.90225	8.66125	10.0267	944.7	0	Fog ~ Overcast
	2022-11-19	15.963	3.67	9.17542	100	74.7	93.3458	11.2053	9.87567	9.78183	11.326	2083.4	0	Fog ~ Sunny
	2022-11-20 23:06:07	11.394	4.506	8.69508	100	88.7	97.25	11.312	9.87258	9.73754	11.2139	629.7	0	Fog ~ Cloudy
	2022-11-21 23:06:07	12.219	5.565	9.41829	98.2	67.4	88.3208	11.8335	10.462	10.3905	11.8963	1747.1	0	Cloudy ~ Overcast
	2022-11-22 23:06:07	12.243	1.859	7.52571	95.9	57.8	82.6625	11.4946	9.94058	9.71567	10.9558	1513.3	0	Fog ~ Cloudy
	2022-11-23	13.425	-0.283	6.59867	99	77.8	92.1458	10.6084	8.95767	8.61092	9.78538	2295.9	0	Fog ~ Cloudy
	2022-11-24	11.613	5.076	7.07933	100	94.6	99.4625	10.9334	9.46971	9.28521	10.6747	1144.6	0.2	Fog ~ Cloudy
	2022-11-25 23:06:07	19.603	1.126	8.73829	100	32.7	74.8	10.7215	9.19846	8.95213	10.2625	2402.3	0	Fog ~ Cloudy
	2022-11-26 23:06:07	6.839	-1.071	3.31025	69.3	32.1	46.875	9.69204	7.87617	7.28483	8.0405	2223.3	0	Cloudy ~ Overcast
	2022-11-27 23:06:07	5.462	0.687	3.69112	56.5	47.3	51.4208	8.83308	7.20029	6.73692	7.76671	824.7	0	Cloudy ~ Overcast
	2022-11-28	10.026	2.047	5.82988	79.9	26.9	60.2125	8.87213	7.41896	7.09304	8.32188	1264.7	0	Cloudy ~ Sunny
	2022-11-29	2.877	-5.172	-0.961875	45.6	21.3	27.9083	7.80275	5.96837	5.23708	5.79567	2238.2	0	Cloudy
	2022-11-30 23:06:07	-0.535	-11.04	-5.59375	63	25.3	39.925	5.84987	3.85113	2.972	2.98196	2054.6	0	Cloudy ~ Sunny
	2022-12-01 23:06:07	3.827	-11.794	-4.66171	78.6	22.3	52.2792	4.72854	2.81746	2.00917	1.76504	2642.3	0	Sunny
	2022-12-02 23:06:07	4.246	-9.61	-3.29817	78.8	41.1	62	4.10879	2.28146	1.54412	1.32092	1882.2	0	Sunny ~ Cloudy
	2022-12-03	3.906	-5.885	-1.86029	73.8	37	58.7958	3.87421	2.155	1.499	1.52383	1905.9	0	Cloudy
	2022-12-04	3.459	-8.563	-2.96996	83.9	31.1	61.4708	3.69704	2.00721	1.37096	1.51137	2138.3	0	Cloudy ~ Sunny
	2022-12-05 23:06:07	5.847	-8.797	-2.5055	83.6	35.7	63.1042	3.47421	1.8095	1.19292	1.44221	2319.7	0	Cloudy ~ Sunny
	2022-12-06 23:06:07	9.213	-9.303	-0.944625	87.5	35.8	66.7542	3.2785	1.63679	1.03592	1.35621	2334.7	0	Fog ~ Sunny
	2022-12-07 23:06:07	7.469	-7.348	-0.846292	91.7	36.4	71.7708	3.20792	1.61425	1.04737	1.50792	1542	0	Fog ~ Cloudy
	2022-12-08	7.293	-4.987	0.237125	83.9	41.3	68.9625	3.20017	1.64263	1.10771	1.70692	2118.3	0	Cloudy
	2022-12-09	7.268	-7.026	-0.590167	92.9	48.8	78.825	3.218	1.67883	1.15663	1.89046	1918.4	0	Cloudy
	2022-12-10 23:06:07	5.591	-4.016	1.1625	95.3	23.3	44.4958	3.25996	1.74988	1.24287	2.12575	2462.1	0	Sunny
	2022-12-11 23:06:07	6.077	-9.713	-1.09358	79	28.1	49.675	3.10317	1.55	1.02662	1.91846	2423.4	0	Sunny ~ Cloudy
	2022-12-12 23:06:07	7.745	-6.579	1.07725	73.9	17.5	37.7458	2.99492	1.48675	0.999542	2.00387	1964.5	0	Cloudy ~ Sunny
	2022-12-13	4.272	-4.197	0.65575	52.7	13.8	25.85	2.93517	1.41967	0.933208	1.96354	2428.4	0	Sunny
	2022-12-14	5.668	-9.713	-2.06454	55.4	27.1	38.6875	2.71583	1.17479	0.658625	1.67642	2265.9	0	Sunny ~ Cloudy
	2022-12-15 23:06:07	3.195	-6.738	-2.11621	45.9	24.7	36.1625	2.56237	1.04858	0.555417	1.62338	2185.8	0	Sunny ~ Cloudy
	2022-12-16 23:06:07	0.163	-10.511	-5.22462	65.1	24.8	43.6167	2.38192	0.843083	0.317167	1.31875	1987.1	0	Cloudy ~ Sunny
	2022-12-17 23:06:07	1.017	-8.999	-4.60808	39.3	19.1	26.4917	2.15937	0.611667	0.0664583	1.04108	2369.7	0	Sunny
	2022-12-18	7.895	-10.058	-2.42879	55.1	22.6	39.7208	1.97471	0.4255	-0.124917	0.917208	2370.9	0	Sunny
	2022-12-19	3.036	-6.515	-2.81875	60.2	33	45.6083	1.91637	0.402458	-0.126125	1.0115	2198.3	0	Sunny ~ Cloudy
	2022-12-20 23:06:07	5.847	-6.738	-1.74646	71.9	35.1	54.5792	1.86688	0.361	-0.141125	1.10371	1804.7	0	Cloudy ~ Sunny
	2022-12-21 23:06:07	5.308	-8.099	-1.30713	72	23.4	48.0125	1.82638	0.332167	-0.165667	1.02696	1836	0	Cloudy ~ Sunny
	2022-12-22 23:06:07	4.636	-10.722	-2.94542	48	19.5	31.1458	1.81175	0.32875	-0.158625	1.02396	2391	0	Sunny
	2022-12-23	1.18	-8.831	-5.27533	57.6	27.6	44.8833	1.64825	0.125583	-0.4055	0.598042	2144.4	0	Cloudy ~ Sunny
	2022-12-24	3.406	-12.825	-5.41642	77	28.5	54.45	1.49333	-0.03775	-0.574167	0.39825	2233.4	0	Sunny ~ Cloudy
	2022-12-25 23:06:07	3.063	-9.202	-2.55308	74.6	32.4	52.2833	1.41071	-0.103917	-0.528708	0.660875	1444.6	0	Cloudy ~ Overcast
	2022-12-26 23:06:07	4.48	-8.797	-2.99433	77.5	31.3	54.7083	1.46754	-0.00166667	-0.36	0.84225	2018.4	0	Cloudy ~ Sunny
	2022-12-27 23:06:07	4.714	-9.782	-3.44508	79.3	22.2	49.1042	1.36646	-0.129583	-0.581208	0.461917	2237.2	0	Sunny
	2022-12-28	6.813	-11.722	-3.32892	72.3	23.3	47.1	1.23942	-0.263167	-0.743458	0.264875	2342.1	0	Sunny
	2022-12-29	7.92	-10.757	-2.59633	66.4	22.4	43.5833	1.16225	-0.322667	-0.792667	0.237625	2337	0	Sunny
	2022-12-30 23:06:07	5.334	-11.867	-3.99183	71.4	27.8	52.525	1.07021	-0.414958	-0.883542	0.122667	2180.9	0	Sunny
	2022-12-31 23:06:07	10.32	-10.792	-1.1695	78.1	19.2	50.1917	1.00508	-0.42675	-0.828583	0.277458	2264.7	0	Fog ~ Sunny
	2023-01-01 23:06:07	4.246	-6.01	-1.07554	58.7	36.9	47.6875	1.03025	-0.319167	-0.644667	0.579917	1461	0	Cloudy
	2023-01-02	4.272	-7.155	-1.93242	65.4	34.4	51.1208	1.05525	-0.257333	-0.563583	0.66125	1855.8	0	Fog ~ Sunny
	2023-01-03	4.48	-9.644	-3.09929	79.7	43	62.875	0.988	-0.391583	-0.76925	0.364708	1742.2	0	Cloudy ~ Sunny
	2023-01-04 23:06:07	5.77	-9.033	-1.80967	0	0	61.2833	0.945833	-0.39275	-0.736292	0.443208	2006	0	Cloudy ~ Sunny
	2023-01-05 23:06:07	5.616	-9.202	-2.87421	86	47.1	70.4375	0.910417	-0.420875	-0.758833	0.441333	1609.6	0	Cloudy
	2023-01-06 23:06:07	13.882	-6.866	1.83129	83.9	16.1	49.9917	0.935542	-0.313333	-0.573292	0.775708	2200.9	0	Sunny
	2023-01-07	10.98	-6.262	1.40667	63.3	28.5	47.2833	0.990167	-0.217708	-0.44075	0.946792	1888.3	0	Cloudy ~ Sunny
	2023-01-08	12.219	-2.305	3.28642	59.2	25.5	43.0917	1.03275	-0.153917	-0.343667	1.12175	2161.1	0	Sunny ~ Cloudy
	2023-01-09 23:06:07	8.245	-2.859	1.74208	63.1	34	50.35	1.062	-0.122667	-0.297	1.19362	2124.6	0	Fog ~ Sunny
	2023-01-10 23:06:07	7.67	-6.579	-0.530167	0	0	57.1792	1.09667	-0.136542	-0.360083	1.06238	1984.6	0	Fog ~ Cloudy
	2023-01-11 23:06:07	4.792	-5.11	-0.31725	70.6	47.8	61.3042	1.10013	-0.135375	-0.344833	1.13321	990.9	0	Cloudy ~ Overcast
	2023-01-12	2.77	1.262	1.82225	91.8	58.8	70.5792	1.13613	-0.0646667	-0.175708	1.54646	126	0	Light snow ~ Overcast
	2023-01-13	7.091	-4.287	2.14146	99.7	67.7	88.375	1.17458	-0.0238333	-0.111333	1.70025	670.9	1.6	Fog ~ Moderate snow
	2023-01-14 23:06:07	0.66	-8.831	-3.59854	99.9	72.7	88.7375	1.22938	-0.004	-0.0705	1.8635	1824.7	1.4	Moderate snow ~ Cloudy
	2023-01-15 23:06:07	0.356	-12.751	-6.31575	94.9	51.1	77.8375	1.28579	0.017	-0.0541667	1.87925	2649.8	0	Sunny
	2023-01-16 23:06:07	0.522	-14.353	-5.90167	87	49.5	72.9625	1.32825	0.040875	-0.155042	1.53487	2352.2	0.2	Overcast ~ Sunny
	2023-01-17	4.037	-4.712	-1.71054	82.4	38.7	62.5542	1.344	0.045375	-0.1515	1.64817	2207.1	0	Overcast ~ Sunny
	2023-01-18	6.23	-8.663	-1.2865	82	38.1	62.1	1.30858	0.00395833	-0.266708	1.37458	2553.2	0	Sunny
	2023-01-19 23:06:07	8.866	-5.979	0.926625	79.1	26.5	50.5375	1.28142	-0.0308333	-0.270167	1.46654	2523.4	0	Sunny
	2023-01-20 23:06:07	2.637	-9.61	-2.92408	59.2	28.6	42.7417	1.24063	-0.0807917	-0.378833	1.22683	2717.2	0	Sunny
	2023-01-21 23:06:07	1.724	-8.898	-3.38642	68.4	35.6	51.7042	1.12479	-0.232917	-0.589583	0.992583	2069.5	0	Cloudy
	2023-01-22	5.591	-9.816	-2.24842	77.3	31.4	57.9417	1.06679	-0.269	-0.556708	1.08987	2409.7	0	Cloudy
	2023-01-23	0.522	-7.155	-3.01492	90.8	28.7	63.775	1.03258	-0.243333	-0.472292	1.25921	1539.5	0	Cloudy ~ Overcast
	2023-01-24 23:06:07	-1.584	-13.352	-7.92108	36.5	16.2	26.0833	0.913833	-0.539042	-0.988417	0.357375	2995.9	0	Sunny
	2023-01-25 23:06:07	-0.199	-13.428	-7.37904	54.3	32.8	44.15	0.678083	-0.905667	-1.38033	-0.10675	2364.8	0	Sunny ~ Cloudy
	2023-01-26 23:06:07	2.262	-11.183	-5.90088	64	29.1	46.6	0.564667	-0.924375	-1.30358	0.0274167	1638.3	0	Cloudy ~ Sunny
	2023-01-27	4.844	-11.758	-3.27708	72.1	17.8	39.4167	0.488667	-0.974333	-1.32825	0.0170417	3053.4	0	Sunny
	2023-01-28	9.188	-10.863	-1.2525	63.8	17.8	36.7875	0.447208	-0.971083	-1.28025	0.0926667	3010.9	0	Sunny
	2023-01-29 23:06:07	13.161	-5.729	2.26292	51.2	17.2	32.6292	0.581792	-0.661042	-0.855667	0.696417	3015.9	0	Sunny
	2023-01-30 23:06:07	13.161	-7.026	2.01313	65	20.4	41.3417	0.681542	-0.482792	-0.627292	0.970792	2977	0	Sunny
	2023-01-31 23:06:07	15.485	-6.452	4.04283	67.7	19.8	42.4833	0.752667	-0.358833	-0.472417	1.1845	3059.7	0	Cloudy ~ Sunny
	2023-02-01	7.242	-2.421	2.2135	30.6	17.5	24.4	0.830458	-0.165167	-0.168667	1.65858	2728.4	0	Cloudy
	2023-02-02	4.532	-3.866	0.058625	43.8	19.2	31.1417	0.854333	-0.153667	-0.197833	1.54079	1783.4	0	Cloudy ~ Overcast
	2023-02-03 23:06:07	8.469	-8	-0.760208	63.7	22.7	42.2	0.867167	-0.214208	-0.304	1.32592	2762.1	0	Cloudy ~ Sunny
	2023-02-04 23:06:07	10.687	-9.235	0.9305	74.1	23.2	49.8875	0.860292	-0.278333	-0.409292	1.18229	2995.9	0	Sunny
	2023-02-05 23:06:07	11.565	-7.058	1.97196	82	40.8	61.7333	0.88	-0.190833	-0.262	1.42496	2644.6	0	Cloudy
	2023-02-06	9.188	-0.255	3.64683	72.8	41.8	55.4792	0.90925	-0.100792	-0.102	1.71263	2168.4	0	Cloudy ~ Sunny
	2023-02-07	6.661	-2.918	1.67213	79.3	51.5	66.7708	0.932875	-0.0646667	-0.0425	1.8095	2473.5	0	Fog ~ Cloudy
	2023-02-08 23:06:07	7.645	-2.654	2.08258	79	38.5	57.9875	0.965042	-0.0425	-0.0238333	1.796	2289.6	0	Fog ~ Light snow
	2023-02-09 23:06:07	2.236	-0.563	0.350125	97.4	55.7	87.2458	1.02246	-0.032	-0.00283333	1.86013	1023.5	2.6	Moderate snow ~ Overcast
	2023-02-10 23:06:07	3.88	-0.479	1.65037	96.7	87.1	92.5583	1.07358	-0.0156667	0.0193333	1.90962	860.9	0	Fog ~ Cloudy
	2023-02-11	5.847	1.235	3.30817	94.5	81.4	89.3917	1.12037	-0.004	0.03975	2.03183	944.7	0	Fog ~ Sleet
	2023-02-12	3.089	0.218	1.35129	100	91.9	97.1542	1.15863	-0.0005	0.065	2.128	273.4	9.6	Heavy snow ~ Overcast
	2023-02-13 23:06:07	7.192	0.079	2.54579	96.3	48.1	80.2083	1.19863	0.024	0.0906667	2.40083	2868.3	1	Fog ~ Sunny
	2023-02-14 23:06:07	6.153	-2.247	2.02717	91.2	49.9	74.0583	1.25638	0.0627083	0.104667	2.39662	2469.9	0	Cloudy
	2023-02-15 23:06:07	6.128	-3.035	0.738167	87	50.6	71.1542	1.35183	0.129083	0.107	2.24896	2882.1	0	Cloudy ~ Sunny
	2023-02-16	8.866	-5.172	2.01392	90.7	58.9	77.075	1.5905	0.426125	0.319958	2.53971	3217	0	Cloudy
	2023-02-17	8.07	-2.566	3.14671	95.4	71.2	84.2792	2.19896	1.23129	1.31092	3.47688	2272.1	0	Fog ~ Overcast
	2023-02-18 23:06:07	12.122	0.107	5.51396	91.7	35.4	69.6875	3.32075	2.53858	2.86979	5.01704	2247.1	0	Fog ~ Sunny
	2023-02-19 23:06:07	13.064	-4.469	4.20763	75.1	27.4	51.1958	3.62942	2.65275	2.85267	4.64108	3929.9	0	Sunny
	2023-02-20 23:06:07	9.805	-2.537	3.7	77.5	35.1	55.25	3.66783	2.66279	2.87387	4.62892	3764.6	0	Cloudy
	2023-02-21	9.139	-2.218	3.33071	70.5	30.7	50.4417	3.87896	2.89892	3.17121	4.92387	3322.1	0	Cloudy
	2023-02-22	12.219	-0.845	4.5095	77.7	44	60.775	4.17188	3.24129	3.60221	5.40154	3159.8	0	Cloudy ~ Sunny
	2023-02-23 23:06:07	13.449	-2.45	4.79675	96	51.6	77.5375	4.53633	3.62446	4.04288	5.80029	3312.2	0	Fog ~ Sleet
	2023-02-24 23:06:07	6.153	-1.756	3.51021	88.8	52.9	74.2042	4.92629	3.98396	4.39546	5.96962	1512.2	0	Cloudy
	2023-02-25 23:06:07	9.632	-4.378	2.25221	89.5	48.9	70.8208	4.45321	3.39162	3.71554	5.24858	3598.4	0	Fog ~ Sunny
	2023-02-26	12.34	-5.141	3.71421	89.2	49.3	71.3083	4.4335	3.40413	3.74967	5.33242	3309.7	0	Fog ~ Sunny
	2023-02-27	14.649	-1.9	5.63029	91	42.4	68.975	4.79342	3.87138	4.34133	6.02608	3347.3	0	Cloudy
	2023-02-28 23:06:07	16.225	-0.004	7.34925	86	34.1	63.6042	5.35817	4.50354	5.08067	6.75904	3227.2	0	Cloudy
	2023-03-01 23:06:07	14.816	-1.47	6.88129	83	16.9	47.7	5.67754	4.77212	5.32167	6.81729	4212.2	0	Fog ~ Sunny
	2023-03-02 23:06:07	17.296	-4.499	6.62754	64.2	25.7	44.1958	5.49058	4.5045	5.00692	6.46875	4187.2	0	Sunny ~ Cloudy
	2023-03-03	22.13	-0.535	9.98025	80.8	12.6	45.5292	6.05837	5.23854	5.93842	7.54392	4256	0	Sunny
	2023-03-04	22.082	-1.043	10.7231	64.8	15.3	37.3417	6.51646	5.69425	6.44392	7.94258	4285.9	0	Sunny
	2023-03-05 23:06:07	19.151	2.956	10.1675	80.6	34.3	57.125	6.99571	6.20763	7.06604	8.5075	3769.6	0	Cloudy ~ Sunny
	2023-03-06 23:06:07	23.328	0.907	11.8598	89.4	18.9	56.3917	7.57754	6.86775	7.896	9.29833	4048.4	0	Fog ~ Sunny
	2023-03-07 23:06:07	25.744	2.101	13.7297	79.9	28.1	53.8417	8.20579	7.55667	8.73513	10.098	4160.9	0	Cloudy ~ Sunny
	2023-03-08	25.744	2.101	13.7297	79.9	28.1	53.8417	8.20579	7.55667	8.73513	10.098	4160.9	0	Cloudy
	2023-03-09	29.84	-0.507	14.075	89.7	13.8	51.6104	9.11883	8.47612	9.705	10.9758	8087	0	Fog ~ Sunny
	2023-03-10 23:06:07	31.103	4.037	18.161	72.7	16.9	43.7667	9.94463	9.38646	10.7193	12.0879	4425.9	0	Sunny ~ Overcast
	2023-03-11 23:06:07	18.129	8.245	12.7188	47.5	25.7	39.5917	10.7647	10.1095	11.3685	12.3911	2076	0	Cloudy
	2023-03-12 23:06:07	13.738	2.717	7.84471	46.6	18.4	28.0167	9.86667	8.94	9.938	10.6382	4751	0	Sunny
	2023-03-13	21.151	-2.888	9.76683	77.3	20.1	45.2	9.14971	8.15362	9.07908	9.83396	3925.9	0	Cloudy ~ Sunny
	2023-03-14	22.441	1.262	12.4453	78.2	27.7	49.2917	9.54246	8.77079	9.86371	10.8934	4311.1	0	Sunny
	2023-03-15 23:06:07	13.57	2.584	8.99871	40.4	17.9	26.8042	9.96596	9.14113	10.1721	10.9938	4652.3	0	Cloudy ~ Sunny
	2023-03-16 23:06:07	10.932	0.715	6.34258	69.2	34.1	48.1	9.26075	8.17183	8.93971	9.52617	2674.6	0	Cloudy ~ Overcast
	2023-03-17 23:06:07	12.63	3.089	7.54767	90.6	60	76.5542	9.34667	8.51388	9.44079	10.4362	2805.9	0	Cloudy ~ Sunny
	2023-03-18	16.034	0.439	9.22513	94.1	32.8	62.3375	9.76463	8.96175	9.94238	10.9356	4578.4	0	Cloudy ~ Sunny
	2023-03-19	15.939	5.462	10.1148	91.4	63	78.1375	10.155	9.38025	10.3949	11.4134	3568.4	0	Cloudy ~ Overcast
	2023-03-20 23:06:07	17.415	3.195	10.4522	96.8	65.6	82.4167	10.4144	9.60942	10.6171	11.5586	3633.4	0	Cloudy
	2023-03-21 23:06:07	18.675	2.956	12.1409	98.9	65.7	83.8125	10.8927	10.2045	11.3401	12.4508	3888.4	0	Cloudy
	2023-03-22 23:06:07	18.39	6.813	13.7137	0	0	60.15	11.619	10.9003	12.0102	12.9243	2912.4	0	Cloudy
	2023-03-23	14.146	7.87	10.6197	54.4	26	36.9792	11.3505	10.4714	11.423	12.1469	3274.5	0	Cloudy
	2023-03-24	15.414	4.506	10.6352	64.6	30.3	43.8958	11.129	10.2585	11.1929	11.9708	3981	0	Cloudy
	2023-03-25 23:06:07	10.98	1.289	7.38479	85.1	50.4	64.9042	10.8562	9.83596	10.606	11.1476	3203.3	0	Light rain ~ Cloudy
	2023-03-26 23:06:07	16.129	-0.311	8.16004	93.8	38	68.0583	10.9433	10.182	11.2007	12.0715	4922.2	0	Fog ~ Sunny
	2023-03-27 23:06:07	20.341	0.934	11.9538	94.5	26.6	59.9333	11.252	10.3514	11.2453	11.9944	5016.1	0	Fog ~ Sunny
	2023-03-28	21.246	5.668	13.9999	83	48.1	64.525	11.666	10.8976	11.9393	12.893	4394.8	0	Cloudy ~ Sunny
	2023-03-29	23.184	8.22	15.1877	81.7	46.9	65.1292	12.6228	11.9477	13.0725	14.0983	4618.6	0	Sunny
	2023-03-30 23:06:07	22.417	5.796	14.2361	82.8	43.8	65.0917	12.9017	12.0805	13.0691	13.9076	4804.8	0	Sunny ~ Cloudy
	2023-03-31	20.627	8.02	14.2016	86.1	57.2	72.325	13.0354	12.1928	13.1721	14.0186	4359.8	0	Cloudy

## Sheet: Table S3-2
Table S3-2 Historial weather form 01/10/2023 to 31/03/2024 in Gaocheng,Hebei province
Date	Maximum Temperature, °C	Minimum Temperature, °C	Average Temperature, °C	Maximum Relative Humidity, %	Minimum Relative Humidity, %	Average Relative Humidity, %	Soil Temperature,°C (20cm)	Soil Temperature,°C (15cm)	Soil Temperature,°C (10cm)	Soil Temperature, °C (5cm)	Total Solar Radiation,W/m²	Total Precipitation, mm	Weather
2023-10-01 21:23:29	27.186	7.82	17.1918	96.6	30.2	64.8542	19.4525	18.8945	18.283	19.8865	3883.5	0	Overcast ~ Cloudy
2023-10-02 22:23:29	26.036	8.419	17.2465	94.7	38.3	70.3792	19.5837	18.3971	17.8045	19.5033	3294.7	0	Overcast
2023-10-03 22:23:29	29.24	10.124	18.9285	98.3	40.3	72.9458	19.2473	18.6706	18.2266	20.1744	3952.3	0	Cloudy
2023-10-04 22:23:29	27.063	12.534	19.1718	93.7	39.9	71.35	19.1181	18.7458	18.2742	20.1699	2888.3	0	Overcast ~ Sunny
2023-10-05 21:23:29	20.817	10.296	16.0152	88.1	37.3	63.725	19.2515	18.067	17.3982	19.0838	2157.3	0	Overcast
2023-10-06 22:23:29	22.609	12.582	17.199	83	46.9	66.9208	19.3402	17.6054	17.0066	18.8252	1398.5	0	Overcast ~ Cloudy
2023-10-07 22:23:29	23.208	9.583	16.5193	94.3	48.8	70.7625	19.8061	17.6102	17.255	19.2154	3467.2	0	Cloudy
2023-10-08 22:23:29	24.629	8.916	15.8742	96.5	34.6	71.3583	19.4319	17.2563	17.64	19.1515	3314.8	0	Sunny
2023-10-09 21:23:29	26.573	8.245	17.0643	91.9	29.7	58.0917	19.3407	17.1553	17.6755	19.0674	4217.3	0	Sunny
2023-10-10 22:23:29	25.234	7.87	16.8158	92.9	38.7	65.0125	19.4695	17.5132	17.7081	19.3013	3801	0	Cloudy ~ Sunny
2023-10-11 22:23:29	23.954	8.568	15.9578	95.4	45.2	74.1292	19.4516	17.4752	17.7182	19.3298	3109.6	0	Overcast ~ Cloudy
2023-10-12 22:23:29	23.256	10.075	16.842	95.6	50	75.175	19.3515	17.4663	17.6103	19.2791	2309.8	0	Overcast ~ Cloudy
2023-10-13 21:23:29	26.72	13.642	18.7361	92	39.5	72.7167	20.0349	18.711	18.0631	20.1362	3348.4	0	Cloudy ~ Sunny
2023-10-14 22:23:29	26.451	11.029	17.4226	92.7	28.5	65.3417	19.9553	18.2326	18.1631	19.9102	3747.2	0	Sunny
2023-10-15 22:23:29	26.475	7.268	16.9425	97	30.1	63.425	19.3594	17.3577	17.5873	19.194	3779.8	0	Sunny
2023-10-16 22:23:29	23.328	11.127	16.0847	89.3	42.2	69.4167	19.1562	17.2599	17.3247	19.0471	3449.6	0	Sunny
2023-10-17 21:23:29	24.847	7.92	16.5586	95.6	47.2	76.7542	18.8916	17.132	17.1848	18.8234	3069.7	0	Cloudy ~ Light rain
2023-10-18 22:23:29	24.315	13.81	18.2806	99	40.9	74.8375	19.6526	18.2423	17.9461	19.7868	2844.7	0.6	Cloudy
2023-10-19 22:23:29	22.609	8.419	16.1593	86	24.9	55.4125	19.279	17.1992	17.5032	19.2027	2842.1	0	Overcast ~ Sunny
2023-10-20 22:23:29	19.888	5.565	12.2982	72.4	27.6	46.675	17.5844	14.6886	15.9251	17.1607	3844.6	0	Sunny
2023-10-21 21:23:29	24.677	2.637	13.2752	91.1	20.8	56.6958	16.7351	14.0229	15.1938	16.3798	3570.8	0	Cloudy ~ Sunny
2023-10-22 22:23:29	25.065	4.921	14.2764	91.5	28.4	60.9667	16.6865	14.3147	15.0337	16.5299	3518.6	0	Sunny
2023-10-23 22:23:29	24.291	6.382	15.6717	92.5	43	68.1292	16.9337	14.8869	15.1593	16.9799	3013.5	0	Overcast ~ Sunny
2023-10-24 22:23:29	28.122	7.67	16.7701	95.6	36.5	69.4667	17.3126	15.4914	15.5037	17.4521	3254.7	0	Sunny
2023-10-25 21:23:29	31.74	7.97	18.19	95.1	21.9	64.3333	17.5139	15.7481	15.777	17.6485	3334.8	0	Sunny
2023-10-26 22:23:29	23.352	9.608	17.4897	85.7	40.9	55.625	17.6983	15.856	15.7045	17.8193	3342.8	0	Sunny
2023-10-27 22:23:29	25.38	6.763	15.1469	94.3	40.1	70.7792	17.2065	15.1147	15.5058	17.1844	3250.8	0	Overcast ~ Sunny
2023-10-28 22:23:29	23.689	6.306	14.836	96.3	44.9	74.5833	16.9329	14.8163	15.1774	16.8838	2856	0	Sunny
2023-10-29 21:23:29	23.208	10.883	16.3292	93	59.6	80.1042	17.0855	15.2842	15.3088	17.1537	2580.8	0	Sunny
2023-10-30 22:23:29	22.824	9.435	15.0843	99.4	64.2	88.0875	17.2453	15.4055	15.5157	17.3106	2445.8	0	Sunny
2023-10-31 22:23:29	23.761	9.089	15.4586	100	64.4	88.3583	17.4297	15.7614	15.6152	17.5395	2635.8	0	Sunny
2023-11-01 22:23:29	23.28	9.805	15.9368	99.7	66.1	89.4333	17.509	15.7331	15.6501	17.5813	2529.8	0	Cloudy ~ Sunny
2023-11-02 21:23:29	19.984	11.321	15.3963	99.7	81.2	94.15	17.9709	16.4133	16.0219	18.173	1838.5	0	Cloudy
2023-11-03 22:23:29	17.439	8.17	13.9755	92.7	40.7	64.775	17.4001	15.2142	15.4553	17.3326	1961	0	Overcast ~ Cloudy
2023-11-04 22:23:29	17.819	6.509	12.3398	99.3	69.2	85.1083	16.3296	13.9474	14.5325	16.0907	2486	0	Fog ~ Light rain
2023-11-05 22:23:29	14.194	9.682	11.778	99.9	41.8	84.1458	16.4371	14.1532	14.6257	16.3755	914.7	12.8	Light rain ~ Sunny
2023-11-06 21:23:29	12.292	2.477	7.47412	80.3	33.5	49.3458	14.4115	10.8567	12.616	13.8043	3178.4	0	Sunny
2023-11-07 22:23:29	13.281	-0.004	6.78488	89.9	53.8	73.7167	12.9394	9.43829	11.1304	11.4848	2815.9	0	Cloudy
2023-11-08 22:23:29	14.577	2.823	8.46633	93.2	58.3	77.4667	13.1375	10.2327	11.2382	11.9045	2308.3	0	Cloudy ~ Sunny
2023-11-09 22:23:29	10.712	-0.283	6.16996	86.9	34.2	61.1038	12.5933	9.20375	10.822	11.4243	2958.4	0	Cloudy ~ Sunny
2023-11-10 21:23:29	4.246	-2.625	1.36258	90.4	38.6	58.0375	10.9064	6.91471	9.12433	9.06467	1752.2	0	Overcast
2023-11-11 22:23:29	6.153	-2.044	1.35267	95.8	59.4	84.7333	10.6153	7.23	8.74792	8.83854	2345.9	0	Cloudy ~ Sunny
2023-11-12 22:23:29	10.785	-3.986	2.40675	96.1	27.5	69.4292	9.67717	5.92292	7.86979	7.6865	2994.5	0	Cloudy ~ Sunny
2023-11-13 22:23:29	9.583	-3.36	2.56908	90.7	52.3	75.5125	9.14942	5.64829	7.32192	7.17779	2539.7	0	Cloudy ~ Sunny
2023-11-14 21:23:29	12.292	-3.36	3.54325	93.6	43	75.875	9.22021	5.99737	7.32263	7.37546	2719.6	0	Cloudy ~ Sunny
2023-11-15 22:23:29	10.614	-2.189	4.24096	95.6	47.6	84.2083	8.96329	5.77142	7.09975	7.17354	1032.1	0	Cloudy ~ Overcast
2023-11-16 22:23:29	13.81	2.956	8.95177	52	26.1	38.0885	9.73279	7.25867	7.72183	8.40129	2883.4	0	Cloudy ~ Sunny
2023-11-17 22:23:29	13.81	-0.255	5.96858	74.9	24.8	45.1458	9.49192	6.47383	7.57383	8.32983	2824.6	0	Sunny
2023-11-18 21:23:29	15.223	-2.771	4.52187	86.8	46.2	71.3042	8.99196	5.91621	7.10929	7.90758	2633.5	0	Sunny
2023-11-19 22:23:29	17.153	-2.566	6.42188	91.9	34.2	69.475	9.11004	6.37654	7.18967	8.35321	2578.5	0	Sunny
2023-11-20 22:23:29	15.438	-1.527	6.26954	93.5	51.4	75.2458	9.23858	6.54083	7.32779	8.81317	2382.2	0	Cloudy ~ Sunny
2023-11-21 22:23:29	13.834	-1.242	6.11867	95.6	60.1	82.675	9.31825	6.67729	7.44833	9.17946	2110.9	0	Cloudy
2023-11-22 21:23:29	19.508	1.588	10.1391	97.4	21.4	60.575	9.907	7.76279	8.07783	10.2402	2474.6	0	Cloudy ~ Sunny
2023-11-23 22:23:29	11.273	-4.53	2.94267	50.7	21	28.1542	9.57208	6.51058	7.70446	9.96142	2681.1	0	Sunny
2023-11-24 22:23:29	3.406	-7.608	-1.73492	67.7	30.2	46.0708	7.39513	3.487	5.71117	7.26254	2560.9	0	Sunny ~ Cloudy
2023-11-25 22:23:29	1.94	-4.895	-0.267292	73.2	42.4	49.925	7.07708	4.00408	5.33688	6.83479	737.3	0	Overcast ~ Sunny
2023-11-26 21:23:29	6.153	-6.388	-0.713208	85.1	53.1	71.4	6.42662	3.21317	4.74654	5.65567	2200.9	0	Cloudy ~ Sunny
2023-11-27 22:23:29	15.294	-4.743	3.89379	89.1	23.5	58.4875	6.46354	3.7985	4.76837	5.65567	2019.6	0	Cloudy ~ Sunny
2023-11-28 22:23:29	6.965	-4.53	1.20679	70	37.4	51.3125	6.4255	3.51054	4.76804	5.85412	2448.4	0	Sunny
2023-11-29 22:23:29	5.36	-4.895	-0.457083	63.8	25.4	48.2167	5.82996	2.74071	4.22667	5.07904	2512.3	0	Sunny
2023-11-30 21:23:29	7.444	-8.066	-0.942667	75.6	25	51.6625	5.11633	1.86088	3.53975	4.00842	2473.4	0	Sunny
2023-12-01 22:23:29	8.543	-9.066	-0.43525	80.7	26.8	53.4083	4.68637	1.62717	3.16467	3.51087	2443.5	0	Sunny
2023-12-02 22:23:29	12.268	-8	0.907458	80.2	19.4	52.4833	4.52275	1.723	3.02529	3.41142	2443.5	0	Overcast ~ Sunny
2023-12-03 22:23:29	11.321	-6.547	1.30321	79.8	34.1	58.6542	4.48054	1.81679	3.00546	3.47504	2257.2	0	Sunny
2023-12-04 21:23:29	10.785	-4.895	1.66858	82.9	42.9	66.6125	4.58429	2.07108	3.10046	3.75529	2014.8	0	Cloudy ~ Sunny
2023-12-05 22:23:29	12.243	-4.987	2.76571	89.4	50.5	73.8208	4.75425	2.47871	3.26421	4.18942	2057.1	0	Cloudy ~ Sunny
2023-12-06 22:23:29	14.649	1.751	8.17208	61.9	24.8	41.675	5.7095	4.01279	4.09446	6.06829	2013.3	0	Cloudy ~ Sunny
2023-12-07 22:23:29	18.319	-0.986	7.18471	73.9	40.2	56.5583	6.15696	4.38621	4.54788	7.15188	2239.7	0	Cloudy ~ Sunny
2023-12-08 21:23:29	20.269	-1.699	7.88854	86.1	40.1	67.5792	6.80446	5.16617	5.15621	8.13133	2198.4	0	Cloudy ~ Sunny
2023-12-09 22:23:29	8.891	2.85	5.79225	82.1	51.5	68.0792	7.31692	5.53308	5.66479	8.66142	1609.7	0	Cloudy ~ Overcast
2023-12-10 22:23:29	2.236	-1.756	1.15213	78.2	53.5	68.1833	6.80146	4.44504	5.25629	8.00625	417	0	Overcast ~ Moderate snow
2023-12-11 22:23:29	-0.873	-4.167	-2.96229	96.6	82.4	91.2375	5.98513	3.40842	4.66479	7.13933	1568.4	2	Fog ~ Sunny
2023-12-12 21:23:29	-1.071	-6.93	-3.13833	95.7	83.7	90.3375	5.51262	2.93971	4.14987	6.68142	1061	0	Cloudy ~ Light snow
2023-12-13 22:23:29	-1.527	-2.363	-1.81638	96.5	88.3	92.4792	5.291	2.79125	3.84383	6.4775	448.4	0	Heavy snow ~ Moderate snow
2023-12-14 22:23:29	-2.247	-5.542	-3.48188	98.9	96.1	98.2042	5.16425	2.70817	3.74625	6.37575	556	0	Blizzard ~ Light snow
2023-12-15 22:23:29	-1.441	-11.076	-5.56396	98.5	56.2	85.4667	5.04696	2.6305	3.96333	6.24142	902.1	0	Light snow ~ Sunny
2023-12-16 21:23:29	-5.511	-18.296	-10.8942	76.9	41	57.2292	4.84033	2.36621	3.50392	5.98433	2273.4	0.2	Sunny
2023-12-17 22:23:29	-4.743	-21.028	-12.3076	87.6	56.5	77.4917	4.45942	1.91733	3.13179	5.49975	2226	0	Overcast ~ Cloudy
2023-12-18 22:23:29	-4.439	-14.707	-9.21663	88.3	60.5	75.9417	4.21567	1.77462	2.85875	5.21575	1797.2	0	Overcast ~ Sunny
2023-12-19 22:23:29	-2.83	-18.607	-10.8212	90.4	49.7	77.175	3.99208	1.51483	2.60679	4.96737	2005.8	0	Cloudy ~ Sunny
2023-12-20 21:23:29	-6.866	-20.451	-12.9238	88.6	48.8	72.225	3.65533	1.12704	2.22533	4.59808	2145.9	0	Cloudy ~ Sunny
2023-12-21 22:23:29	-3.538	-16.618	-10.3615	73.4	38	52.8333	3.31604	0.791542	1.88146	4.22733	2275.8	0	Sunny
2023-12-22 22:23:29	-3.065	-20.026	-12.131	86.4	53.5	74.9667	3.027	0.476125	1.594	3.89496	2171	0	Cloudy
2023-12-23 22:23:29	-0.479	-18.164	-10.625	88.8	45.5	72.9458	2.77467	0.232958	1.33692	3.6325	2095.8	0	Overcast ~ Sunny
2023-12-24 21:23:29	0.218	-17.64	-9.28992	88.9	52.6	76.0958	2.58354	0.03975	1.14183	3.40967	2174.7	0	Cloudy ~ Sunny
2023-12-25 22:23:29	1.913	-14.786	-6.7185	91.8	62.8	82.2792	2.44417	-0.041375	0.996083	3.27421	2092.1	1	Cloudy ~ Sunny
2023-12-26 22:23:29	2.503	-11.326	-3.59096	94.1	58.6	77.9083	2.39637	-0.015875	0.932042	3.24229	1928.4	0	Cloudy ~ Sunny
2023-12-27 22:23:29	2.289	-9.405	-3.29438	91.4	59.8	75.6458	2.42862	0.122167	0.948	3.30642	2029.7	0	Cloudy ~ Sunny
2023-12-28 21:23:29	2.956	-11.29	-5.3005	93.8	71.8	87.8292	2.423	0.104833	1.00254	3.30521	1930.9	0	Cloudy
2023-12-29 22:23:29	-0.004	-11.831	-5.81817	97.1	93	94.275	2.39417	0.08975	0.907	3.28313	1333.3	0	Cloudy
2023-12-30 22:23:29	-0.004	-8.099	-3.25846	99	92.2	97.3292	2.42525	0.2135	0.926125	3.34821	1064.6	0	Cloudy ~ Sunny
2023-12-31 22:23:29	3.775	-8.497	-2.65462	94.2	54.7	74.0792	2.43538	0.222708	0.946833	3.36808	2159.6	0	Sunny ~ Cloudy
2024-01-01 21:23:29	0.962	-9.439	-4.76883	94.4	75.8	88.2958	2.42075	0.233083	0.9205	3.37133	1650.9	0	Cloudy
2024-01-02 22:23:29	0.495	-11.254	-6.01462	97.2	91.2	94.8458	2.37858	0.1915	0.945583	3.34262	1307.2	0	Cloudy ~ Sunny
2024-01-03 22:23:29	5.076	-10.792	-3.17442	96.3	61.3	83.825	2.25583	0.057125	0.846083	3.22129	2144.6	0	Sunny
2024-01-04 22:23:29	3.485	-7.968	-3.05517	95.2	71.3	86.2875	2.24021	0.179875	0.751333	3.26208	1879.7	0	Sunny ~ Cloudy
2024-01-05 21:23:29	6.179	-8.132	-1.54821	95.4	55.1	81.3083	2.19083	0.0744583	0.812542	3.23683	2062.1	0	Sunny ~ Cloudy
2024-01-06 22:23:29	3.801	-6.042	-0.652292	87.1	36.4	57.7833	2.12237	-0.0726667	0.646083	3.14208	2298.4	0	Cloudy ~ Sunny
2024-01-07 22:23:29	1.994	-9.576	-3.85867	88.9	56.2	73.95	1.93417	-0.4825	0.472625	2.87321	2122.2	0	Sunny
2024-01-08 22:23:29	1.697	-7.804	-3.19004	90.9	62.5	79.7458	1.75887	-0.66225	0.291875	2.64463	1912.2	0	Sunny ~ Cloudy
2024-01-09 21:23:29	3.089	-4.957	-1.867	87.7	57.6	76.275	1.71725	-0.485667	0.231708	2.61908	1754.6	0	Cloudy ~ Sunny
2024-01-10 22:23:29	5.616	-7.935	-1.62029	93.2	64.1	83.5833	1.63454	-0.708583	0.2855	2.50775	2097.1	0	Sunny
2024-01-11 22:23:29	7.192	-5.295	0.326958	95.5	65.2	85.8833	1.64954	-0.42125	0.514083	2.56133	2017.1	0	Cloudy ~ Sunny
2024-01-12 22:23:29	7.519	-3.896	0.660875	95.7	65.9	86.7	1.73525	-0.176167	0.554917	2.70921	1862	0	Cloudy ~ Sunny
2024-01-13 21:23:29	2.584	-2.305	-0.33784	96	84.2	92.228	1.82075	-0.0681667	0.598167	2.85892	1265.9	0	Cloudy
2024-01-14 22:23:29	4.246	-4.439	-0.659167	96.3	49	78.7958	1.904	-0.0737917	0.574958	2.99058	2189.8	0	Cloudy ~ Sunny
2024-01-15 22:23:29	4.011	-7.445	-1.72471	91.2	54.8	75.2542	1.87587	-0.303542	0.459542	2.92979	2084.6	0	Cloudy ~ Overcast
2024-01-16 22:23:29	1.017	-2.189	-0.460792	95.1	82.6	89.9625	1.88712	-0.0832083	0.352792	2.99504	465.9	0	Cloudy ~ Light snow
2024-01-17 21:23:29	1.724	-0.902	0.319333	98.7	92.9	96.3208	1.94788	0.01225	0.419625	3.11888	854.6	2.2	Moderate snow ~ Cloudy
2024-01-18 22:23:29	2.074	-2.918	0.19075	94.6	84.8	90.3917	2.02733	0.0918333	0.488958	3.31396	668.4	0	Cloudy ~ Overcast
2024-01-19 22:23:29	1.235	-5.916	-1.83254	96.1	66.7	80.9333	2.07737	0.102375	0.732667	3.44479	1789.6	0	Overcast
2024-01-20 22:23:29	1.044	-4.804	-1.74133	86.5	51.7	70.4792	2.11563	0.151333	0.571417	3.52596	1214.7	0	Overcast ~ Cloudy
2024-01-21 21:23:29	-1.584	-6.199	-3.94112	89.5	39.5	56.7167	2.05875	-0.116958	0.525667	3.46329	2654.6	0	Cloudy ~ Sunny
2024-01-22 22:23:29	-1.015	-8.297	-5.17079	63.3	33.1	45.1667	1.66942	-1.21017	0.177208	2.78213	2755.8	0	Sunny
2024-01-23 22:23:29	2.93	-8.898	-3.74633	66	29.2	47.1083	1.32337	-1.59229	-0.158583	2.15808	2753.5	0	Sunny
2024-01-24 22:23:29	6.102	-9.269	-1.77679	80.3	28.8	57.4125	1.16792	-1.42917	-0.320333	1.52858	2678.3	0	Sunny
2024-01-25 21:23:29	8.319	-7.381	-0.545125	86	28.7	61.9917	1.26763	-0.702333	-0.271333	1.44121	2603.4	0	Sunny
2024-01-26 22:23:29	5.898	-5.202	0.645083	76.3	28.7	51.0042	1.31117	-0.618792	-0.221167	1.71575	2442.3	0	Cloudy
2024-01-27 22:23:29	5.282	-5.511	-0.774042	77.6	34.8	59.9875	1.36538	-0.297083	-0.162833	2.32042	2328.4	0	Overcast ~ Sunny
2024-01-28 22:23:29	9.089	-8.198	-0.474042	86	29.2	62.0542	1.37662	-0.724083	-0.0456667	2.43875	2729.5	0	Cloudy
2024-01-29 21:23:29	5.693	-4.167	0.233458	89.8	53.3	68.2	1.416	-0.327417	-0.103042	2.64138	2255.9	0	Cloudy
2024-01-30 22:23:29	1.643	-3.153	-1.29479	92.5	82.9	89.7417	1.48225	-0.106583	0.103667	2.93863	992	0	Cloudy
2024-01-31 22:23:29	-0.004	-45.748	-1.906	94.5	2237.2	89.2792	1.561	-0.1805	0.356333	3.08471	563.2	0	Cloudy ~ Light snow
2024-02-01 22:23:29	0.273	-5.823	-2.95038	84.4	55	71.7792	1.597	-0.343667	0.0743333	3.09142	1932.2	0	Overcast ~ Cloudy
2024-02-02 21:23:29	0.605	-8.43	-3.65771	84.6	52.1	69.9375	1.55313	-0.613917	0.0305833	3.00608	1894.6	0	Overcast ~ Light snow
2024-02-03 22:23:29	2.503	-5.48	-2.17467	92.5	54.7	75.6542	1.5565	-0.280667	0.0329583	3.06275	1904.6	0	Fog ~ Cloudy
2024-02-04 22:23:29	0.384	-7.608	-3.26112	94	55.4	81.1208	1.534	-0.510167	0.00966667	3.01717	1079.7	0	Cloudy ~ Light snow
2024-02-05 22:23:29	1.344	-6.706	-3.28571	97.2	80.1	92.8167	1.55537	-0.2655	0.135458	3.08033	1784.7	0	Cloudy
2024-02-06 21:23:29	5.05	-6.93	-1.72338	95.3	64.6	85.7208	1.543	-0.437625	0.374208	3.03929	2183.5	0	Cloudy ~ Sunny
2024-02-07 22:23:29	6.331	-5.511	-0.745333	93.8	49.6	77.7042	1.5565	-0.29725	0.376917	3.07583	2493.4	0	Cloudy ~ Sunny
2024-02-08 22:23:29	7.72	-5.605	-0.25575	91.9	48.6	75.7542	1.59925	-0.183208	0.389417	3.12008	2557.1	0	Cloudy ~ Sunny
2024-02-09 22:23:29	10.565	-6.388	0.913375	93	39.2	72.6292	1.63129	-0.113417	0.274042	3.17279	2627.3	0	Cloudy
2024-02-10 21:23:29	7.368	-4.348	0.622917	86.8	37.6	66.2333	1.67788	-0.0425	0.169708	3.22696	2511	0	Cloudy ~ Sunny
2024-02-11 22:23:29	15.366	-5.948	4.38792	88.7	28	59.0958	1.74875	-0.00283333	0.317333	3.31062	3193.4	0	Cloudy ~ Sunny
2024-02-12 22:23:29	14.242	-3.33	4.59079	85.8	41.1	68.2375	1.85	0.0654167	0.441917	3.40313	3088.4	0	Overcast ~ Sunny
2024-02-13 22:23:29	17.296	-2.8	6.56496	91.2	37.8	68.6708	2.64608	1.58771	1.27788	4.337	3093.4	0	Cloudy
2024-02-14 21:23:29	11.759	0.356	5.89358	87.3	52.4	73.075	3.41196	2.38417	2.16504	5.233	1566	0	Cloudy ~ Overcast
2024-02-15 22:23:29	10.98	-2.421	4.35108	85.5	43.1	64.1042	4.27967	3.43021	2.61117	6.06792	3113.3	0	Sunny
2024-02-16 22:23:29	14.266	-3.956	4.71908	88.4	45.1	68.3167	4.43629	3.27604	2.88696	6.05262	3093.4	0	Cloudy ~ Sunny
2024-02-17 22:23:29	12.678	-1.327	6.31083	90.9	60.3	75.8583	5.05233	4.23054	3.51863	6.79642	2884.7	0	Cloudy
2024-02-18 21:23:29	12.001	7.393	8.6435	85.5	64.1	74.0167	6.57	6.29863	4.82012	8.57758	1625.9	0	Cloudy ~ Overcast
2024-02-19 22:23:29	8.344	1.751	4.04842	75.8	33.8	46.2667	6.44829	5.0955	4.86212	7.98425	1123.3	0	Overcast
2024-02-20 22:23:29	1.289	-6.168	-3.08725	95.4	35.5	77.6875	4.93933	2.68442	3.47546	5.97233	688.4	0	Blizzard ~ Light snow
2024-02-21 22:23:29	-2.508	-6.042	-4.53292	95.9	66.8	86.3167	4.18379	2.07313	2.68683	5.20075	1725.7	0.6	Moderate snow ~ Overcast
2024-02-22 21:23:29	0.301	-7.026	-3.03071	89.6	40.8	66.2125	3.88421	1.877	2.36963	4.89738	3794.7	2	Cloudy
2024-02-23 22:23:29	3.485	-7.219	-1.60358	82.4	41.5	65.125	3.57538	1.58492	2.05646	4.54717	3408.4	0.4	Overcast ~ Cloudy
2024-02-24 22:23:29	4.766	-3.065	-0.214125	81.2	46.5	65.7708	3.76996	2.15433	2.14962	4.78867	3284.7	0	Overcast ~ Sunny
2024-02-25 22:23:29	8.792	-5.542	1.23692	89.5	42.5	69.8583	4.28767	2.84729	2.74162	5.32879	3783.4	0	Sunny
2024-02-26 21:23:29	5.565	-1.527	1.69892	85.8	58.3	73.4917	4.65729	3.20279	3.10862	5.68354	2264.7	0	Cloudy
2024-02-27 22:23:29	9.361	-3.717	2.85596	89.6	50.3	72.8292	4.89608	3.57592	3.32112	5.91667	3274.7	0	Cloudy ~ Overcast
2024-02-28 22:23:29	6.306	0.632	3.43779	82.3	60.7	72.8292	5.28862	3.94208	3.65992	6.27842	2227.1	0	Cloudy ~ Overcast
2024-02-29 22:23:29	5.462	-3.479	1.47258	86.1	44.7	68.0917	5.37162	3.87775	3.76762	6.29192	2054.7	0	Cloudy
2024-03-01 21:23:29	7.318	-6.802	0.733417	79.5	34.8	57.4	4.81742	2.87083	3.26333	5.53975	4104.7	0	Sunny
2024-03-02 22:23:29	14.864	-3.124	6.19917	82.8	24.4	45.4583	4.993	3.61083	3.36842	5.82371	4078.3	0	Sunny
2024-03-03 22:23:29	11.273	-2.596	4.933	72.8	39.9	54.1042	5.56054	4.28133	3.92512	6.42112	3825.9	0	Sunny ~ Cloudy
2024-03-04 22:23:29	4.141	-0.395	2.38292	75.3	52.3	64.0375	5.48421	3.62775	3.92488	6.17892	710.9	0	Overcast
2024-03-05 21:23:29	4.089	0.135	2.28075	98.1	57.3	82.0333	5.19004	3.46429	4.222	5.866	304.8	0.2	Light snow ~ Overcast
2024-03-06 22:23:29	8.693	-2.334	2.09396	99.4	66.3	88.5042	5.22762	3.94279	4.02846	5.9295	2729.7	0.2	Cloudy
2024-03-07 22:23:29	12.751	-2.131	5.82654	92.7	26.9	58.9583	5.81842	4.63267	4.46208	6.55337	3890.9	0	Cloudy ~ Sunny
2024-03-08 22:23:29	12.775	-5.511	5.19142	66.8	23.2	39.0792	6.31504	5.22846	4.74196	7.05713	4454.7	0	Sunny
2024-03-09 21:23:29	15.008	-3.124	5.97954	72.4	34.9	53.2167	6.62042	5.55471	4.98279	7.33113	4205.9	0	Sunny
2024-03-10 22:23:29	14.337	-1.356	7.47896	85.2	51.7	69.225	7.22325	6.40229	5.75717	8.02558	2792.2	0	Overcast ~ Cloudy
2024-03-11 22:23:29	19.341	1.317	10.7542	91.6	23.1	54.7458	8.10421	7.7275	6.59042	9.00917	3624.7	0	Cloudy ~ Sunny
2024-03-12 22:23:29	15.461	-0.76	7.78496	75	32.6	53.5458	8.59587	7.92721	6.92967	9.38113	4291	0	Sunny ~ Cloudy
2024-03-13 21:23:29	19.199	-1.498	8.87763	81.3	36.2	59.4625	8.70029	7.97617	7.101	9.43096	3771.1	0	Cloudy ~ Sunny
2024-03-14 22:23:29	21.652	-0.255	11.3709	92.5	32.1	65.4792	9.21296	8.8135	7.65487	10.0135	4294.8	0	Sunny
2024-03-15 22:23:29	21.461	3.512	12.9473	95.5	34	67.4167	10.2275	10.0635	8.80987	11.1158	4224.6	0	Cloudy ~ Overcast
2024-03-16 22:23:29	21.366	8.941	14.5483	80.3	25.6	58.9875	11.2921	11.397	9.46438	12.2747	2951	0	Overcast ~ Cloudy
2024-03-17 21:23:29	14.936	3.643	10.1	53.1	21.4	34.875	11.3208	10.7675	9.55712	12.0472	4068.4	0	Cloudy
2024-03-18 22:23:29	21.032	2.744	12.3254	71.8	14.9	41.9708	10.9448	10.3133	9.21221	11.5427	3473.5	0	Overcast ~ Sunny
2024-03-19 22:23:29	20.507	1.317	12.0883	46.6	17.6	27.8833	11.2621	10.7472	9.49892	11.8843	4778.5	0	Sunny
2024-03-20 22:23:29	15.748	0.301	8.56683	53.6	29.2	38.9083	10.8215	9.80308	9.13367	11.2404	4729.5	0	Sunny
2024-03-21 21:23:29	15.724	1.724	9.28913	70.6	43.3	57.0333	10.5426	9.65046	8.85942	10.9491	3694.7	0	Overcast ~ Cloudy
2024-03-22 22:23:29	23.136	2.823	13.0661	83	28.8	57.1	11.3937	11.228	9.59233	11.9946	4468.5	0	Cloudy ~ Sunny
2024-03-23 22:23:29	21.604	3.643	13.9628	83.4	34.5	58.8125	11.9824	11.7443	10.1946	12.5645	3419.6	0	Cloudy
2024-03-24 22:23:29	14.912	5.847	11.4423	91.8	50.9	63.3375	12.2987	11.5474	10.8675	12.7495	1218.5	4.4	Cloudy ~ Light rain
2024-03-25 21:23:29	16.558	6.56	10.2135	95.5	62.4	82.4208	11.9132	11.3635	10.7478	12.3235	4327.1	0.2	Fog ~ Sunny
2024-03-26 22:23:29	20.222	3.88	11.9268	97.8	62.4	83.675	11.9967	11.3142	10.8705	12.3197	4597.2	0	Fog ~ Sunny
2024-03-27 22:23:29	19.603	8.494	13.5793	97.4	70.9	87.1333	12.8791	12.642	11.5762	13.3498	3647.2	0	Cloudy ~ Sunny
2024-03-28 22:23:29	19.912	7.444	14.1916	96.9	34.2	66.1917	13.2303	12.9355	11.8562	13.6811	4314.8	0	Cloudy ~ Sunny
2024-03-29 21:23:29	21.676	4.428	13.8268	84.5	33.8	57.0292	13.3804	13.0523	11.6104	13.7896	4796	0	Cloudy ~ Sunny
2024-03-30 22:23:29	24.895	6.965	16.3093	76.8	24.5	48.225	13.6394	13.3906	11.8739	14.0482	5398.4	0	Sunny
2024-03-31 22:23:29	24.895	6.204	15.8182	81	44.8	62.1458	13.977	13.7624	12.2245	14.3733	5028.4	0	Sunny

## Sheet: Table S3-3
Table S3-3 Historial weather form 01/10/2024 to 31/03/2025 in Gaocheng, Hebei province
Date	Maximum Temperature, °C	Minimum Temperature, °C	Average Temperature, °C	Maximum Relative Humidity, %	Minimum Relative Humidity, %	Average Relative Humidity, %	Soil Temperature,°C (20cm)	Soil Temperature,°C (15cm)	Soil Temperature,°C (10cm)	Soil Temperature, °C (5cm)	Total Solar Radiation,W/m²	Total Precipitation, mm	Weather
2024-10-01 23:02:08	19.865	8.469	14.1214	100	37	89.2125	21.6692	18.7678	18.21	19.6979	3017.1	0	Sunny
2024-10-02 23:02:08	21.939	3.775	11.8073	97.6	32.3	66.9083	20.211	16.6409	17.2	17.9115	4857.1	0	Sunny
2024-10-03 22:02:08	24.871	4.869	13.3816	97	30.2	68.4708	19.6431	16.4194	16.59	17.3527	4704.5	0	Sunny
2024-10-04 23:02:08	23.857	6.281	15.1538	94.9	31.2	63.8958	19.5349	16.2332	16.52	17.4015	4614.6	0	Cloudy ~ Sunny
2024-10-05 23:02:08	24.677	8.593	17.0634	94.5	34.5	63.1083	19.8054	16.8	17.18	17.9669	4309.7	0	Fog ~ Cloudy
2024-10-06 23:02:08	26.207	15.055	19.369	87.8	40.8	68.5833	21.0042	18.5903	17.95	19.5298	2986	0	Cloudy ~ Light rain
2024-10-07 22:02:08	24.75	14.984	19.0429	91.1	53.3	75.0583	21.6167	18.9245	19.01	20.1127	3233.4	0	Fog ~ Sunny
2024-10-08 23:02:08	23.256	9.312	15.4928	98.4	48.7	80.0958	21.3707	18.0229	18.1	19.6305	3614.5	0	Cloudy
2024-10-09 23:02:08	23.905	11.71	17.5794	97.3	58.4	81.7	21.217	18.2682	18.59	19.6032	3389.6	0	Cloudy ~ Sunny
2024-10-10 23:02:08	26.304	9.928	18.2104	96.6	46.6	76.2167	21.3931	18.3752	18.67	19.7472	3840.9	0	Cloudy ~ Sunny
2024-10-11 22:02:08	24.605	7.041	14.5053	92.9	31.7	66.0125	20.6693	16.9778	17.58	18.6925	4113.5	0	Sunny
2024-10-12 23:02:08	27.53	9.977	17.6981	93.1	36.7	67.7875	20.5527	17.3553	17.53	18.7082	3609.8	0.2	Cloudy ~ Light rain
2024-10-13 23:02:08	26.695	16.392	19.5728	87.1	49.4	74.4542	21.2178	18.5647	18.46	19.6655	2459.6	0	Cloudy
2024-10-14 23:02:08	20.603	10.712	15.9265	100	82.5	92.3208	20.7826	17.4225	17.75	19.0778	1842.1	0	Cloudy ~ Sunny
2024-10-15 22:02:08	22.681	15.772	18.3873	95.7	41.4	76.5042	21.2555	18.1543	17.9889	19.5792	2950.9	0	Cloudy
2024-10-16 23:02:08	20.222	14.792	16.8519	89.5	70.1	81.2292	21.2218	18.1295	17.9453	19.5346	2038.6	0	Cloudy ~ Overcast
2024-10-17 23:02:08	17.962	14.601	16.2854	98.4	84	89.0167	20.9434	17.535	17.6847	19.1293	958.4	9	Fog ~ Light rain
2024-10-18 23:02:08	18.509	14.266	15.7698	100	87.6	96.6042	20.5474	18.3674	17.2525	18.7082	1131	9.2	Light rain ~ Overcast
2024-10-19 22:02:08	14.074	6.153	10.3289	93.7	43.2	62.7375	19.6685	16.4727	16.4549	17.4883	2629.7	0	Cloudy
2024-10-20 23:02:08	9.682	3.221	6.28196	92.5	51	77.3833	17.0729	12.8456	13.9462	13.994	1262.2	0.6	Light rain ~ Cloudy
2024-10-21 23:02:08	12.847	2.262	7.57258	98.7	74.9	90.2667	16.0703	12.5814	12.758	13.0034	2253.4	0.2	Light rain ~ Overcast
2024-10-22 23:02:08	19.555	7.72	12.2248	95.9	46.5	79.5167	16.9826	13.9883	13.5158	14.8267	3049.8	0.6	Light rain ~ Sunny
2024-10-23 22:02:08	21.056	4.168	12.1955	98.4	45.8	78.2542	16.8257	13.4518	13.4213	14.6677	3646	0	Fog ~ Sunny
2024-10-24 23:02:08	21.891	5.36	13.1165	97.6	49.9	80.3833	17.0369	13.9302	13.5695	14.9936	3373.6	0	Cloudy ~ Fog
2024-10-25 23:02:08	20.674	7.242	13.5284	99.1	61.3	85.5208	17.4535	14.4639	13.986	15.692	2704.6	0	Cloudy
2024-10-26 23:02:08	19.151	8.817	13.9327	99	72.4	90.3292	17.7906	14.8463	14.3201	16.1488	1794.8	0	Cloudy ~ Overcast
2024-10-27 22:02:08	20.317	8.045	14.434	96.5	39.5	72.9083	18.2594	15.2308	14.795	16.6056	2902.1	0	Fog ~ Sunny
2024-10-28 23:02:08	19.175	4.792	11.7563	95.2	54.3	77.6625	17.2791	13.5427	13.8962	15.2893	3106	0	Cloudy ~ Sunny
2024-10-29 23:02:08	21.342	6.687	13.3729	97.3	58.9	83.225	17.1283	13.753	13.6789	15.2948	2914.6	0	Cloudy
2024-10-30 23:02:08	17.249	11.807	13.8715	94.4	73.1	85.3292	17.4558	14.0867	14.0138	15.7477	1040.9	1.8	Cloudy ~ Overcast
2024-10-31 22:02:08	17.058	8.693	12.9175	100	86.4	95.9417	17.3664	14.1563	13.9128	15.6512	1143.5	2.4	Light rain ~ Overcast
2024-11-01 23:02:08	19.46	8.593	12.9744	100	82.5	96.1667	17.6925	14.8869	14.1951	16.0622	2290.9	0.2	Fog ~ Cloudy
2024-11-02 23:02:08	21.246	7.066	13.4808	100	66.3	89.0833	17.6983	14.551	14.253	15.9408	3028.5	0	Cloudy ~ Sunny
2024-11-03 23:02:08	22.058	6.813	13.7708	100	54.6	85.4333	17.4676	14.1828	14.0403	15.6386	2132.1	0	Cloudy ~ Sunny
2024-11-04 22:02:08	14.29	2.584	9.33742	79	30	49.15	16.4925	12.295	13.1409	14.3167	2868.4	0	Cloudy
2024-11-05 23:02:08	16.534	1.017	7.92258	91.7	39.8	68.5208	14.9922	10.7105	11.59	12.2057	3153.5	0	Sunny
2024-11-06 23:02:08	16.368	0.384	8.78596	93.7	49.6	73.6917	14.4575	10.4227	10.9884	11.6805	2809.7	0	Fog ~ Cloudy
2024-11-07 23:02:08	16.272	3.354	9.93658	94.9	60.3	79.9708	14.7758	11.1292	11.2323	12.5696	2458.5	0	Cloudy
2024-11-08 22:02:08	16.249	3.696	10.0214	97.6	64.8	84.2583	14.8008	11.1219	11.2577	12.777	2107.1	0	Cloudy
2024-11-09 23:02:08	15.605	7.242	11.9209	94.8	73.8	84.1792	15.4274	12.181	11.8532	13.7911	1470.9	0	Cloudy
2024-11-10 23:02:08	16.225	7.945	12.2623	94.8	74.8	87.6375	15.9942	12.7979	12.4497	14.3821	1299.6	0	Cloudy
2024-11-11 23:02:08	16.796	8.095	12.1028	98.4	78.5	90.9875	15.9612	12.6572	12.4333	14.2799	1459.8	0	Cloudy
2024-11-12 22:02:08	12.654	6.23	10.1495	100	94.4	98.875	15.689	12.0462	12.2121	13.9005	772.1	0	Cloudy ~ Light rain
2024-11-13 23:02:08	11.856	11.102	11.374	100	99.7	99.9875	15.9217	12.6703	12.4138	14.2367	192.1	6.2	Light rain
2024-11-14 23:02:08	15.438	8.693	11.7645	100	86.3	96.975	16.2119	13.9604	12.6863	14.5728	1264.8	1.6	Fog ~ Cloudy
2024-11-15 23:02:08	14.361	5.128	10.2955	100	91.9	98.3375	15.7537	13.2357	12.2914	13.9192	1265.9	0	Fog ~ Overcast
2024-11-16 22:02:08	17.201	8.817	12.4393	100	41.8	79.4958	16.2028	13.9117	12.6813	14.4381	2300.9	0	Fog ~ Sunny
2024-11-17 23:02:08	12.316	1.561	7.38338	95.3	38.6	68.5583	15.055	11.6055	11.6477	12.8603	2783.4	0	Sunny
2024-11-18 23:02:08	11.297	0.301	5.72788	87.3	43.9	69.6292	13.5351	9.44313	10.1018	10.6872	2179.6	0	Cloudy ~ Overcast
2024-11-19 23:02:08	12.92	3.485	6.85729	89.6	3.485	79.475	13.3368	9.71542	9.79917	10.6542	1874.7	0	Overcast ~ Sunny
2024-11-20 22:02:08	17.106	1.588	7.83442	97.2	41.6	75.7542	12.986	9.17638	9.42675	10.312	2561.1	0	Sunny
2024-11-21 23:02:08	17.629	0.301	7.79067	95.5	31.1	69.9917	12.6171	8.48054	9.04871	9.84654	2685.9	0	Sunny
2024-11-22 23:02:08	13.738	1.126	6.89555	85.3	45.3	68.8773	12.1269	7.97409	8.54	9.24132	2439.6	0	Sunny
2024-11-23 23:02:08	11.443	0.412	5.19913	92	65.2	82.1	11.7175	7.34542	8.0835	8.75488	2052	0	Fog ~ Cloudy
2024-11-24 22:02:08	8.717	-0.116	4.43296	99.1	83.5	93.2708	11.3604	7.00325	7.72225	8.46513	1011	0	Cloudy ~ Light rain
2024-11-25 23:02:08	11.127	3.38	6.95508	97.5	36.5	70.6167	11.7253	8.24254	8.02608	9.43425	1555.8	4.8	Light rain ~ Overcast
2024-11-26 23:02:08	6.737	-3.449	2.31517	63.3	32.2	42.6333	9.96354	4.90317	6.37092	6.68112	2114.5	0	Overcast ~ Cloudy
2024-11-27 23:02:08	9.089	-4.651	2.84925	50.2	35.5	41.9583	8.85246	3.7745	5.11754	5.22046	2693.3	0	Sunny
2024-11-28 22:02:08	10.956	-2.625	4.86954	60.7	24.5	41.2417	8.86771	4.05417	5.00029	5.42125	2341	0	Overcast ~ Sunny
2024-11-29 23:02:08	18.271	-1.699	7.20004	79.8	29	57.7458	9.28083	4.97567	5.34571	6.22471	2542.1	0	Sunny
2024-11-30 23:02:08	15.175	-1.413	5.93412	88.2	44.8	73.0333	9.89546	5.73496	5.96242	7.31008	1893.5	0	Cloudy
2024-12-01 23:02:08	17.415	-0.535	6.95113	96.1	27.4	72.8292	10.1742	5.99188	6.26242	7.86917	2437.1	0	Sunny
2024-12-02 22:02:08	9.114	-2.771	3.23687	67.1	34.5	49.5542	9.94675	5.77987	6.07733	7.60158	2413.4	0	Sunny ~ Cloudy
2024-12-03 23:02:08	9.632	-5.357	1.09979	84.2	50.8	68.5833	8.94708	4.18562	5.08925	5.95017	2388.4	0	Sunny
2024-12-04 23:02:08	10.418	-1.9	2.62333	91.3	58.6	79.975	8.858	4.56204	4.89517	5.91708	2005.9	0	Cloudy ~ Sunny
2024-12-05 23:02:08	12.074	-3.836	3.12133	93.4	33.7	66.8083	8.71975	4.21383	4.76604	5.87146	2369.6	0	Sunny ~ Cloudy
2024-12-06 22:02:08	10.394	-4.651	2.89771	87.4	37.2	63.1625	8.409	3.87825	4.43183	5.49362	2242.3	0	Sunny ~ Cloudy
2024-12-07 23:02:08	6.23	-4.621	1.45367	59.1	28.5	46.8792	8.52867	4.09808	4.52008	5.95458	2307.1	0	Cloudy ~ Sunny
2024-12-08 23:02:08	9.312	-8.898	-0.918167	82.2	24.5	56.3333	7.56033	2.38892	3.63596	4.51808	2464.8	0	Sunny
2024-12-09 23:02:08	7.995	-6.61	-0.41025	80.7	35.8	63.3042	8.27732	2.03942	3.0015	3.74721	1935.8	0	Cloudy ~ Sunny
2024-12-10 22:02:08	5.591	-6.357	-0.139083	86.4	46.4	69.0792	6.74683	1.91608	2.73242	3.57638	1364.8	0	Overcast
2024-12-11 23:02:08	9.089	-4.137	1.05563	85.4	46.4	68.6125	6.96558	2.60125	2.85183	4.0125	1736	0	Cloudy
2024-12-12 23:02:08	3.142	-5.511	-1.16263	93.3	77.1	87.4625	10.8754	2.03604	2.76112	3.96679	733.4	0	Cloudy
2024-12-13 23:02:08	5.898	-1.613	2.11704	94.5	30.8	48.2333	6.78154	2.30362	2.63129	4.05908	2276	0	Sunny
2024-12-14 22:02:08	8.866	-8.53	-0.470708	78.4	22.1	49.0542	6.5185	1.63883	2.37271	3.876	2334.6	0	Sunny
2024-12-15 23:02:08	11.662	-2.596	2.84129	53.6	20.4	37.6625	6.24238	1.42075	2.02625	3.48525	2340.9	0	Sunny
2024-12-16 23:02:08	9.287	-5.605	0.946375	67.6	25	48.2875	6.12025	1.31883	1.87363	3.36117	2289.7	0	Sunny
2024-12-17 23:02:08	5.796	-5.916	-0.68625	76.2	40.1	60.7625	6.0405	1.26883	1.77575	3.31612	2156	0	Overcast ~ Sunny
2024-12-18 22:02:08	7.015	-8.165	-1.73517	81	28.1	59.0542	5.8895	1.03479	1.63233	3.17171	2229.7	0	Sunny ~ Cloudy
2024-12-19 23:02:08	2.262	-7.673	-3.30258	79.6	42.6	62.9875	5.66033	0.830375	1.43442	2.94754	1278.4	0	Overcast ~ Sunny
2024-12-20 23:02:08	7.293	-8.864	-1.0835	85	32.7	57.5292	5.42612	0.646	1.25754	2.75242	2102	0	Sunny
2024-12-21 23:02:08	4.48	-6.579	-1.21083	56.7	26.8	38.8917	5.33913	0.701083	1.15421	2.72033	2343.3	0	Sunny
2024-12-22 22:02:08	6.788	-9.542	-2.47217	76.8	30.3	54.7708	5.15129	0.447167	1.00383	2.5435	2310.9	0	Sunny
2024-12-23 23:02:08	7.745	-9.713	-2.49962	80.8	33.3	61.4667	4.94904	0.366667	0.849667	2.38183	2178.4	0	Sunny
2024-12-24 23:02:08	4.973	-8.165	-2.99358	81.4	46	69.1625	4.71929	0.318208	0.74575	2.30371	1480.9	0	Overcast ~ Sunny
2024-12-25 23:02:08	7.97	-8.63	-1.71504	87.6	44.4	71.8667	4.47567	0.304292	0.647292	2.22667	1634.8	0	Cloudy
2024-12-26 22:02:08	3.459	-8.463	-3.26521	80.1	35.3	60.9833	4.34133	0.252083	0.576083	2.20983	2055.8	0	Sunny ~ Cloudy
2024-12-27 23:02:08	4.168	-8.231	-2.20079	76.3	26.8	50.6667	4.15567	0.294708	0.486542	2.14712	2227.1	0	Cloudy ~ Sunny
2024-12-28 23:02:08	9.879	-5.885	0.483792	53.3	20.4	36.175	3.94638	0.0610417	0.395417	2.05308	2287.1	0	Sunny
2024-12-29 23:02:08	9.238	-8.53	-0.827417	68.6	28.8	50.9333	3.82729	0.003875	0.318167	2.01946	2014.6	0	Cloudy ~ Sunny
2024-12-30 22:02:08	11.273	-5.916	2.61317	71.4	21.2	40.4875	3.88417	0.292792	0.327833	2.19308	2069.8	0	Cloudy ~ Sunny
2024-12-31 23:02:08	9.608	-7.026	-0.141958	67.6	30.8	51.9917	3.87	0.273042	0.338	2.31263	2132.1	0	Overcast ~ Sunny
2025-01-01 23:02:08	7.795	-2.859	1.36846	64.9	33.1	46.5208	3.87538	0.333208	0.341375	2.36867	1884.7	0	Cloudy ~ Sunny
2025-01-02 23:02:08	6.102	-6.738	-0.307333	79.7	35.3	55.5083	3.895	0.365583	0.35375	2.44775	2154.7	0	Cloudy ~ Sunny
2025-01-03 22:02:08	7.594	-9.989	-1.89962	80.8	32.4	62.8917	3.83954	0.167458	0.307708	2.38642	2195.8	0	Sunny
2025-01-04 23:02:08	11.565	-8.797	-0.217125	85.1	30.9	62.1792	3.80108	0.173333	0.266542	2.3305	2100.9	0	Fog ~ Cloudy
2025-01-05 23:02:08	11.467	-4.197	4.54763	70	25	43.3167	3.88321	0.437042	0.288167	2.41742	2083.3	0	Sunny
2025-01-06 23:02:08	9.238	-5.48	1.57925	45	20	32.6125	3.95075	0.546292	0.319625	2.47992	2366	0	Sunny
2025-01-07 22:02:08	10.467	-8.033	0.433417	65.3	20.7	43.9792	3.94521	0.388292	0.329	2.47779	2348.4	0	Cloudy
2025-01-08 23:02:08	3.775	-7.413	-0.351792	69.3	24	38.1583	3.95412	0.465792	0.329	2.48458	2408.4	0	Sunny
2025-01-09 23:02:08	3.459	-8.597	-3.25612	57	25.3	41.5542	3.86888	0.128208	0.278167	2.34608	2413.4	0	Sunny
2025-01-10 23:02:08	6.026	-11.076	-3.33933	72.5	20	47.3917	3.76071	-0.10325	0.153375	2.03963	2322.2	0	Cloudy ~ Sunny
2025-01-11 22:02:08	6.763	-9.439	-1.92125	71.6	34.3	53.4042	3.71796	0.0959167	0.081375	1.91508	2060.9	0	Cloudy
2025-01-12 23:02:08	6.153	-5.979	-0.659625	70.7	28.1	48.875	3.74867	0.318667	0.0813333	1.98275	2333.4	0	Sunny
2025-01-13 23:02:08	10.687	-8.364	0.154083	77.1	32.3	55.25	3.74213	0.282417	0.0755	1.98592	2174.7	0	Cloudy
2025-01-14 23:02:08	4.844	-4.926	0.735417	66.6	19.5	37.6583	3.75746	0.611458	0.1035	2.09879	2427.1	0	Sunny
2025-01-15 22:02:08	5.565	-10.863	-2.67783	50	20.3	33.4208	3.775	0.239458	0.093	2.01162	2474.7	0	Sunny
2025-01-16 23:02:08	9.706	-8.864	-0.130458	64.7	17.4	37.8292	3.69488	0.0930417	0.0167083	1.74975	2461	0	Overcast ~ Sunny
2025-01-17 23:02:08	9.657	-8.497	-0.783208	63.7	23.4	44.45	3.64125	0.244125	0.00295833	1.68771	2365.9	0	Overcast ~ Sunny
2025-01-18 23:02:08	12.703	-9.1	1.42275	71	24.5	48.1417	3.61262	0.42225	0.024	1.69925	2298.3	0	Cloudy ~ Sunny
2025-01-19 22:02:08	11.394	-5.791	2.27908	66.6	23.4	44.7167	3.651	0.621625	0.04875	1.7555	2417.2	0	Cloudy ~ Sunny
2025-01-20 23:02:08	12.509	-6.42	1.49521	69.9	29	50.8875	3.69275	0.687042	0.0731667	1.80387	2292.2	0	Sunny
2025-01-21 23:02:08	10.736	-4.957	2.70221	73.2	30.1	50.5667	3.73663	0.829083	0.1	1.85112	2021	0	Cloudy
2025-01-22 23:02:08	7.393	-4.651	1.08658	80.3	42.4	64.2708	3.7945	0.936542	0.1245	1.89725	2283.5	0	Fog ~ Sunny
2025-01-23 22:02:08	6.94	-5.76	-0.543667	84.5	35.5	64.0792	3.74646	0.845125	0.157167	1.913	2089.7	0	Fog ~ Sunny
2025-01-24 23:02:08	7.066	-5.48	0.434333	72.9	39.6	58.7625	3.72454	0.831375	0.179875	1.89837	1947.1	0	Sunny ~ Cloudy
2025-01-25 23:02:08	3.617	-2.625	-0.143	95	62.7	80.8542	3.73654	0.928625	0.194667	1.88488	1325.8	0	Cloudy ~ Moderate snow
2025-01-26 23:02:08	1.235	-2.479	-0.307333	98.4	34.3	60.125	3.881	0.991333	0.211	1.859	2594.6	0	Cloudy ~ Sunny
2025-01-27 22:02:08	1.453	-6.866	-2.76213	44.6	24.4	32.6875	3.82737	0.757042	0.233167	1.81625	2840.9	0	Sunny
2025-01-28 23:02:08	4.999	-11.505	-4.01654	65.5	24.4	43.1083	3.72125	0.309875	0.170792	1.54992	2825.9	0	Sunny
2025-01-29 23:02:08	7.72	-10.197	-1.75817	71.1	31	49.9958	3.65771	0.323667	0.101167	1.36083	2571	0	Cloudy
2025-01-30 22:02:08	0.024	-4.987	-2.79004	85.3	46.6	68.9	3.71333	0.704417	0.104667	1.47871	1587.1	0	Overcast
2025-01-31 23:02:08	-0.479	-4.257	-2.37383	82.9	67.3	75.5958	3.66083	0.671167	0.126833	1.56438	1178.3	0	Overcast
2025-02-01 23:02:08	1.017	-5.636	-1.87862	91.6	75.8	85.0042	3.78037	0.854542	0.149	1.66192	1058.3	0	Cloudy
2025-02-02 23:02:08	7.091	-7.543	-1.16946	95.4	55.1	81.125	3.71037	0.777458	0.172	1.724	2382.2	0	Cloudy ~ Sunny
2025-02-03 22:02:08	7.82	-9.919	-1.63942	83.6	28.2	54.2375	3.68921	0.809417	0.18325	1.7375	2924.6	0	Sunny
2025-02-04 23:02:08	5.616	-10.231	-2.54879	67.2	27	42.8833	3.66621	0.64375	0.17425	1.67771	2928.5	0	Sunny ~ Cloudy
2025-02-05 23:02:08	5.745	-6.579	-1.27521	40.3	14.7	27.2167	3.67963	0.81625	0.163	1.661	3138.5	0	Sunny
2025-02-06 23:02:08	8.22	-8.364	-1.58842	8.22	17.1	34.9958	3.68625	0.662958	0.144333	1.59954	2739.6	0	Cloudy
2025-02-07 22:02:08	-1.756	-11.111	-6.76396	26.2	15.9	21.8167	3.66871	0.425583	0.1105	1.54987	3224.6	0	Sunny
2025-02-08 23:02:08	1.398	-11.613	-5.05983	36.8	17.1	25.2375	3.59625	-0.110333	-0.0194167	1.19171	3227.2	0	Sunny
2025-02-09 23:02:08	3.801	-13.466	-4.73096	56.9	20.7	37.8167	3.51175	-0.151333	-0.136333	0.933042	3073.5	0	Sunny
2025-02-10 23:02:08	7.167	-9.679	-1.77346	64.4	25.2	45.9417	3.4855	0.171292	-0.159542	1.00617	2867.1	0	Sunny
2025-02-11 22:02:08	4.895	-7.968	-0.2675	63.9	31	45.2792	3.47654	0.545542	-0.121625	1.28704	1268.5	0	Overcast ~ Cloudy
2025-02-12 23:02:08	9.558	-4.046	2.63125	52.6	17.8	35.3417	3.54908	0.917167	-0.0845	1.70917	3005.9	0	Cloudy ~ Sunny
2025-02-13 23:02:08	13.69	-8.165	2.48979	50.7	14	30.0208	3.54125	0.866458	-0.0366667	1.88488	3384.7	0	Sunny
2025-02-14 23:02:08	14.577	-6.866	3.00292	58	17.2	37.1458	3.53029	1.04258	0.00416667	2.00504	2627.1	0	Overcast ~ Cloudy
2025-02-15 22:02:08	18.129	-3.926	7.31408	57.2	13.8	29.6625	3.67725	1.20433	0.0512917	2.0965	3274.8	0	Sunny
2025-02-16 23:02:08	12.268	-1.384	6.81746	39.9	19.6	27.2958	3.79233	1.38821	0.0965	2.1685	3390.8	0	Cloudy ~ Sunny
2025-02-17 23:02:08	7.419	-3.183	1.40396	52.3	19.7	34.3042	3.82196	1.25525	0.15125	2.23342	3334.6	0	Sunny
2025-02-18 23:02:08	9.41	-5.791	0.773417	52.6	24.6	38.7708	4.01058	1.41938	0.283625	2.38733	3213.5	0	Sunny ~ Cloudy
2025-02-19 22:02:08	6.788	-4.408	1.31929	59.6	23.8	40.2292	4.51971	1.965	0.753292	2.90792	2741	0	Cloudy
2025-02-20 23:02:08	7.268	-4.712	1.19275	58.8	32.1	44.7583	5.19937	2.755	1.41846	3.67271	3136	0	Cloudy
2025-02-21 23:02:08	2.396	-2.334	0.157625	83.7	50.6	65.2292	5.32508	2.49662	1.63213	3.74375	932.2	0	Overcast ~ Cloudy
2025-02-22 23:02:08	5.024	-4.227	-0.232917	92.1	35	63.6125	5.57925	3.16925	1.81108	4.03913	3128.4	0	Sunny
2025-02-23 22:02:08	6.611	-5.916	-0.253583	71.9	17.8	31.9292	5.58892	2.72871	1.94808	3.99083	3865.8	0	Sunny
2025-02-24 23:02:08	11.346	-9.713	1.55329	65.7	21.9	41.6	5.33304	2.57492	1.74342	3.67825	3514.8	0	Overcast ~ Sunny
2025-02-25 23:02:08	15.533	-4.53	6.03317	75.8	-4.53	41.1875	6.34046	4.57658	2.58683	4.96571	3652.3	0	Overcast ~ Sunny
2025-02-26 23:02:08	14.816	-1.356	6.112	47.3	20.9	34.3083	7.05767	4.89183	3.37921	5.69075	3192.3	0	Cloudy
2025-02-27 22:02:08	15.724	-2.334	7.07833	59.6	25.3	40.8167	7.72029	5.87362	4.03892	6.41387	3305.8	0	Sunny
2025-02-28 23:02:08	18.961	-2.654	8.45696	77.2	26.7	56.7333	8.40792	6.68562	4.75121	7.14138	3049.6	0	Cloudy
2025-03-01 23:02:08	18.533	4.895	12.1768	80	41.2	61.0792	9.72458	8.61721	6.06492	8.63896	2597.2	0	Cloudy ~ Light rain
2025-03-02 23:02:08	12.437	0.051	3.55238	97.9	72.8	88.3083	10.0599	7.816	6.6035	8.75275	475.9	3	Moderate snow ~ Overcast
2025-03-03 22:02:08	6.331	-1.413	2.96592	91.7	40.9	65.9625	8.13479	5.80004	4.72492	6.50992	2159.7	0	Fog ~ Cloudy
2025-03-04 23:02:08	8.618	-0.845	3.787	81.9	39.5	59.4542	8.35254	6.87546	4.82188	6.89142	3397.1	0	Cloudy
2025-03-05 23:02:08	14.242	-3.896	4.67225	81.9	42.1	63.4333	8.44163	6.46608	4.92975	6.94337	3689.6	0	Sunny
2025-03-06 23:02:08	13.522	-1.299	6.397	84.6	32.5	55.3917	9.02221	7.17696	5.49667	7.63421	3908.4	0	Cloudy ~ Overcast
2025-03-07 22:02:08	10.736	1.67	6.08954	77.2	53.9	63.4625	9.50675	7.67754	6.02629	8.15033	2507.3	0	Overcast ~ Cloudy
2025-03-08 23:02:08	15.963	-2.392	6.97546	93.6	44.4	71.35	9.66404	7.86417	6.20083	8.30458	4006	0	Cloudy ~ Sunny
2025-03-09 23:02:08	17.225	0.907	9.62692	88.7	49.9	69.3375	10.2812	8.67062	6.82054	8.99783	3438.5	0	Cloudy
2025-03-10 23:02:08	18.414	1.751	10.7193	90.9	54.4	72.0208	11.1725	9.9525	7.69054	10.0223	3428.5	0	Cloudy
2025-03-11 22:02:08	15.247	2.877	9.85229	96	69	83.7833	11.5405	9.92271	8.15033	10.3107	1881.1	0	Cloudy
2025-03-12 23:02:08	20.531	5.642	13.4436	57.3	19.7	34.8	11.7188	10.497	8.29404	10.5326	4514.7	0	Cloudy ~ Sunny
2025-03-13 23:02:08	20.531	1.994	12.2674	74.1	38.3	51.0458	12.4035	11.1138	9.03121	11.2713	3753.6	0	Cloudy
2025-03-14 23:02:08	10.736	4.506	7.94758	74.5	48.2	58.8375	12.1472	10.1832	8.90075	10.8606	2002.2	0	Overcast
2025-03-15 22:02:08	10.736	3.512	6.67642	53.2	35.5	46.8	11.4746	9.42896	8.22929	10.0735	3327	0	Cloudy
2025-03-16 23:02:08	11.662	-5.76	3.78912	84.3	20.6	46.2583	10.8554	8.37171	7.63525	9.26638	4795.9	0	Sunny ~ Cloudy
2025-03-17 23:02:08	14.122	-2.218	6.593	60	22.2	36.9125	10.5498	8.20979	7.29167	8.93367	4696	0	Sunny
2025-03-18 23:02:08	15.103	-3.479	6.25654	60.7	27.9	43.8875	10.5732	8.37896	7.27917	9.00567	4794.7	0	Sunny
2025-03-19 22:02:08	22.992	-1.327	10.9032	75.9	18.5	46.05	11.2689	9.6665	7.89537	9.91046	4940.9	0	Sunny
2025-03-20 23:02:08	26.256	5.308	15.6379	58	14.8	31.55	12.3714	11.1552	8.9745	11.1857	5056	0	Sunny
2025-03-21 23:02:08	26.207	4.48	15.9536	53.8	19.9	34.1375	13.2462	12.0291	9.88038	12.0766	4904.7	0	Sunny
2025-03-22 23:02:08	29.414	6.914	17.7963	59	15.5	29.625	14.122	12.9407	10.8013	12.9951	5081	0	Sunny ~ Cloudy
2025-03-23 22:02:08	26.28	10.124	17.244	46.9	20.8	32.1333	14.4986	13.2639	11.2312	13.3576	2928.4	0	Overcast ~ Sunny
2025-03-24 23:02:08	24.291	10.296	17.7732	65.5	25.6	39.4125	14.9787	14.1819	11.6957	13.9588	4670.9	0	Cloudy ~ Sunny
2025-03-25 23:02:08	24.05	9.78	16.2984	70.4	23.5	49.4167	15.5662	14.7505	12.3069	14.5944	4738.6	0	Cloudy ~ Sunny
2025-03-26 23:02:08	15.461	8.02	11.3687	75.8	48.6	57.6458	15.4135	13.8315	12.2934	14.2662	2639.7	0	Overcast ~ Cloudy
2025-03-27 22:02:08	14.05	7.519	11.6783	77.5	19.7	30.0292	14.4132	12.461	11.3666	13.097	2523.5	0	Overcast ~ Cloudy
2025-03-28 23:02:08	12.268	3.512	7.90183	40.6	14.9	30.1667	13.5682	11.4831	10.5134	12.1744	5279.6	0	Cloudy ~ Sunny
2025-03-29 23:02:08	15.103	-3.035	6.19254	64.4	21.3	42.5833	12.8408	10.5705	9.76913	11.3003	5307.3	0	Sunny
2025-03-30 23:02:08	16.558	-1.213	8.02633	78.9	27.8	52.4667	12.9127	10.9225	9.76667	11.4816	5184.6	0	Sunny
2025-03-31 22:02:08	20.889	2.182	11.0301	78.1	29.7	55.2208	13.4386	11.8115	10.2499	12.1444	4906	0	Overcast ~ Sunny

## Sheet: Table S3-4
Table S3-4 Daily average ambient air temperature of seedlings stage during 2022-2023, 2023-2024, 2024-2025 season in Gaocheng, Hebei province
Date	2022-2023	2023-2024	2024-2025
2022-10-01	18.957	17.1918	14.1214
2022-10-02	19.5555	17.2465	11.8073
2022-10-03	17.6615	18.9285	13.3816
2022-10-04	12.2638	19.1718	15.1538
2022-10-05	9.95229	16.0152	17.0634
2022-10-06	11.332	17.199	19.369
2022-10-07	12.8265	16.5193	19.0429
2022-10-08	15.0582	15.8742	15.4928
2022-10-09	12.7532	17.0643	17.5794
2022-10-10	10.4797	16.8158	18.2104
2022-10-11	11.1685	15.9578	14.5053
2022-10-12	12.3205	16.842	17.6981
2022-10-13	12.6085	18.7361	19.5728
2022-10-14	16.8148	17.4226	15.9265
2022-10-15	16.9242	16.9425	18.3873
2022-10-16	14.4791	16.0847	16.8519
2022-10-17	11.0907	16.5586	16.2854
2022-10-18	10.6387	18.2806	15.7698
2022-10-19	12.8797	16.1593	10.3289
2022-10-20	15.3759	12.2982	6.28196
2022-10-21	15.3563	13.2752	7.57258
2022-10-22	16.1875	14.2764	12.2248
2022-10-23	14.4232	15.6717	12.1955
2022-10-24	13.4469	16.7701	13.1165
2022-10-25	14.9716	18.19	13.5284
2022-10-26	15.693	17.4897	13.9327
2022-10-27	11.924	15.1469	14.434
2022-10-28	12.661	14.836	11.7563
2022-10-29	12.6719	16.3292	13.3729
2022-10-30	13.7197	15.0843	13.8715
2022-10-31	12.2387	15.4586	12.9175
2022-11-01	11.1231	15.9368	12.9744
2022-11-02	12.3972	15.3963	13.4808
2022-11-03	9.72204	13.9755	13.7708
2022-11-04	7.80104	12.3398	9.33742
2022-11-05	7.74096	11.778	7.92258
2022-11-06	8.59579	7.47412	8.78596
2022-11-07	9.50308	6.78488	9.93658
2022-11-08	8.65413	8.46633	10.0214
2022-11-09	10.9838	6.16996	11.9209
2022-11-10	12.0263	1.36258	12.2623
2022-11-11	11.8704	1.35267	12.1028
2022-11-12	11.3749	2.40675	10.1495
2022-11-13	4.15512	2.56908	11.374
2022-11-14	6.52629	3.54325	11.7645
2022-11-15	9.1405	4.24096	10.2955
2022-11-16	6.64675	8.95177	12.4393
2022-11-17	7.16975	5.96858	7.38338
2022-11-18	8.69592	4.52187	5.72788
2022-11-19	9.17542	6.42188	6.85729
2022-11-20	8.69508	6.26954	7.83442
2022-11-21	9.41829	6.11867	7.79067
2022-11-22	7.52571	10.1391	6.89555
2022-11-23	6.59867	2.94267	5.19913
2022-11-24	7.07933	-1.73492	4.43296
2022-11-25	8.73829	-0.267292	6.95508
2022-11-26	3.31025	-0.713208	2.31517
2022-11-27	3.69112	3.89379	2.84925
2022-11-28	5.82988	1.20679	4.86954
2022-11-29	-0.961875	-0.457083	7.20004
2022-11-30	-5.59375	-0.942667	5.93412
2022-12-01	-4.66171	-0.43525	6.95113
2022-12-02	-3.29817	0.907458	3.23687
2022-12-03	-1.86029	1.30321	1.09979
2022-12-04	-2.96996	1.66858	2.62333
2022-12-05	-2.5055	2.76571	3.12133
2022-12-06	-0.944625	8.17208	2.89771
2022-12-07	-0.846292	7.18471	1.45367
2022-12-08	0.237125	7.88854	-0.918167
2022-12-09	-0.590167	5.79225	-0.41025
2022-12-10	1.1625	1.15213	-0.139083
2022-12-11	-1.09358	-2.96229	1.05563
2022-12-12	1.07725	-3.13833	-1.16263
2022-12-13	0.65575	-1.81638	2.11704
2022-12-14	-2.06454	-3.48188	-0.470708
2022-12-15	-2.11621	-5.56396	2.84129
2022-12-16	-5.22462	-10.8942	0.946375
2022-12-17	-4.60808	-12.3076	-0.68625
2022-12-18	-2.42879	-9.21663	-1.73517
2022-12-19	-2.81875	-10.8212	-3.30258
2022-12-20	-1.74646	-12.9238	-1.0835
2022-12-21	-1.30713	-10.3615	-1.21083
2022-12-22	-2.94542	-12.131	-2.47217
2022-12-23	-5.27533	-10.625	-2.49962
2022-12-24	-5.41642	-9.28992	-2.99358
2022-12-25	-2.55308	-6.7185	-1.71504
2022-12-26	-2.99433	-3.59096	-3.26521
2022-12-27	-3.44508	-3.29438	-2.20079
2022-12-28	-3.32892	-5.3005	0.483792
2022-12-29	-2.59633	-5.81817	-0.827417
2022-12-30	-3.99183	-3.25846	2.61317
2022-12-31	-1.1695	-2.65462	-0.141958
2023-01-01	-1.07554	-4.76883	1.36846
2023-01-02	-1.93242	-6.01462	-0.307333
2023-01-03	-3.09929	-3.17442	-1.89962
2023-01-04	-1.80967	-3.05517	-0.217125
2023-01-05	-2.87421	-1.54821	4.54763
2023-01-06	1.83129	-0.652292	1.57925
2023-01-07	1.40667	-3.85867	0.433417
2023-01-08	3.28642	-3.19004	-0.351792
2023-01-09	1.74208	-1.867	-3.25612
2023-01-10	-0.530167	-1.62029	-3.33933
2023-01-11	-0.31725	0.326958	-1.92125
2023-01-12	1.82225	0.660875	-0.659625
2023-01-13	2.14146	-0.33784	0.154083
2023-01-14	-3.59854	-0.659167	0.735417
2023-01-15	-6.31575	-1.72471	-2.67783
2023-01-16	-5.90167	-0.460792	-0.130458
2023-01-17	-1.71054	0.319333	-0.783208
2023-01-18	-1.2865	0.19075	1.42275
2023-01-19	0.926625	-1.83254	2.27908
2023-01-20	-2.92408	-1.74133	1.49521
2023-01-21	-3.38642	-3.94112	2.70221
2023-01-22	-2.24842	-5.17079	1.08658
2023-01-23	-3.01492	-3.74633	-0.543667
2023-01-24	-7.92108	-1.77679	0.434333
2023-01-25	-7.37904	-0.545125	-0.143
2023-01-26	-5.90088	0.645083	-0.307333
2023-01-27	-3.27708	-0.774042	-2.76213
2023-01-28	-1.2525	-0.474042	-4.01654
2023-01-29	2.26292	0.233458	-1.75817
2023-01-30	2.01313	-1.29479	-2.79004
2023-01-31	4.04283	-1.906	-2.37383
2023-02-01	2.2135	-2.95038	-1.87862
2023-02-02	0.058625	-3.65771	-1.16946
2023-02-03	-0.760208	-2.17467	-1.63942
2023-02-04	0.9305	-3.26112	-2.54879
2023-02-05	1.97196	-3.28571	-1.27521
2023-02-06	3.64683	-1.72338	-1.58842
2023-02-07	1.67213	-0.745333	-6.76396
2023-02-08	2.08258	-0.25575	-5.05983
2023-02-09	0.350125	0.913375	-4.73096
2023-02-10	1.65037	0.622917	-1.77346
2023-02-11	3.30817	4.38792	-0.2675
2023-02-12	1.35129	4.59079	2.63125
2023-02-13	2.54579	6.56496	2.48979
2023-02-14	2.02717	5.89358	3.00292
2023-02-15	0.738167	4.35108	7.31408
2023-02-16	2.01392	4.71908	6.81746
2023-02-17	3.14671	6.31083	1.40396
2023-02-18	5.51396	8.6435	0.773417
2023-02-19	4.20763	4.04842	1.31929
2023-02-20	3.7	-3.08725	1.19275
2023-02-21	3.33071	-4.53292	0.157625
2023-02-22	4.5095	-3.03071	-0.232917
2023-02-23	4.79675	-1.60358	-0.253583
2023-02-24	3.51021	-0.214125	1.55329
2023-02-25	2.25221	1.23692	6.03317
2023-02-26	3.71421	1.69892	6.112
2023-02-27	5.63029	2.85596	7.07833
2023-02-28	7.34925	3.43779	8.45696
2024-02-29	/	1.47258	/
2023-03-01	6.88129	0.733417	12.1768
2023-03-02	6.62754	6.19917	3.55238
2023-03-03	9.98025	4.933	2.96592
2023-03-04	10.7231	2.38292	3.787
2023-03-05	10.1675	2.28075	4.67225
2023-03-06	11.8598	2.09396	6.397
2023-03-07	13.7297	5.82654	6.08954
2023-03-08	13.7297	5.19142	6.97546
2023-03-09	14.075	5.97954	9.62692
2023-03-10	18.161	7.47896	10.7193
2023-03-11	12.7188	10.7542	9.85229
2023-03-12	7.84471	7.78496	13.4436
2023-03-13	9.76683	8.87763	12.2674
2023-03-14	12.4453	11.3709	7.94758
2023-03-15	8.99871	12.9473	6.67642
2023-03-16	6.34258	14.5483	3.78912
2023-03-17	7.54767	10.1	6.593
2023-03-18	9.22513	12.3254	6.25654
2023-03-19	10.1148	12.0883	10.9032
2023-03-20	10.4522	8.56683	15.6379
2023-03-21	12.1409	9.28913	15.9536
2023-03-22	13.7137	13.0661	17.7963
2023-03-23	10.6197	13.9628	17.244
2023-03-24	10.6352	11.4423	17.7732
2023-03-25	7.38479	10.2135	16.2984
2023-03-26	8.16004	11.9268	11.3687
2023-03-27	11.9538	13.5793	11.6783
2023-03-28	13.9999	14.1916	7.90183
2023-03-29	15.1877	13.8268	6.19254
2023-03-30	14.2361	16.3093	8.02633
2023-03-31	14.2016	15.8182	11.0301

## Sheet: Table S3-5
Table S3-5 Daily average soil temperature (5cm) of seedlings stage during 2022-2023, 2023-2024, 2024-2025 season in Gaocheng, Hebei province
Date	2022-2023	2023-2024	2024-2025
2022-10-01	20.6892	19.8865	19.6979
2022-10-02	20.9427	19.5033	17.9115
2022-10-03	20.6664	20.1744	17.3527
2022-10-04	18.6765	20.1699	17.4015
2022-10-05	16.5737	19.0838	17.9669
2022-10-06	16.5819	18.8252	19.5298
2022-10-07	16.3942	19.2154	20.1127
2022-10-08	17.198	19.1515	19.6305
2022-10-09	15.7828	19.0674	19.6032
2022-10-10	14.324	19.3013	19.7472
2022-10-11	14.3226	19.3298	18.6925
2022-10-12	14.8297	19.2791	18.7082
2022-10-13	15.2234	20.1362	19.6655
2022-10-14	16.8733	19.9102	19.0778
2022-10-15	16.8193	19.194	19.5792
2022-10-16	16.2521	19.0471	19.5346
2022-10-17	14.3389	18.8234	19.1293
2022-10-18	13.278	19.7868	18.7082
2022-10-19	13.6625	19.2027	17.4883
2022-10-20	15.0935	17.1607	13.994
2022-10-21	15.6406	16.3798	13.0034
2022-10-22	15.326	16.5299	14.8267
2022-10-23	14.4577	16.9799	14.6677
2022-10-24	14.1183	17.4521	14.9936
2022-10-25	14.6681	17.6485	15.692
2022-10-26	15.2426	17.8193	16.1488
2022-10-27	14.2516	17.1844	16.6056
2022-10-28	14.7499	16.8838	15.2893
2022-10-29	15.1065	17.1537	15.2948
2022-10-30	15.5565	17.3106	15.7477
2022-10-31	14.003	17.5395	15.6512
2022-11-01	12.966	17.5813	16.0622
2022-11-02	13.7965	18.173	15.9408
2022-11-03	13.9656	17.3326	15.6386
2022-11-04	12.56	16.0907	14.3167
2022-11-05	11.6256	16.3755	12.2057
2022-11-06	11.858	13.8043	11.6805
2022-11-07	11.9977	11.4848	12.5696
2022-11-08	10.9156	11.9045	12.777
2022-11-09	12.4407	11.4243	13.7911
2022-11-10	13.11	9.06467	14.3821
2022-11-11	13.797	8.83854	14.2799
2022-11-12	13.2527	7.6865	13.9005
2022-11-13	9.94613	7.17779	14.2367
2022-11-14	9.39496	7.37546	14.5728
2022-11-15	9.49962	7.17354	13.9192
2022-11-16	9.12679	8.40129	14.4381
2022-11-17	9.29746	8.32983	12.8603
2022-11-18	10.0267	7.90758	10.6872
2022-11-19	11.326	8.35321	10.6542
2022-11-20	11.2139	8.81317	10.312
2022-11-21	11.8963	9.17946	9.84654
2022-11-22	10.9558	10.2402	9.24132
2022-11-23	9.78538	9.96142	8.75488
2022-11-24	10.6747	7.26254	8.46513
2022-11-25	10.2625	6.83479	9.43425
2022-11-26	8.0405	5.65567	6.68112
2022-11-27	7.76671	5.65567	5.22046
2022-11-28	8.32188	5.85412	5.42125
2022-11-29	5.79567	5.07904	6.22471
2022-11-30	2.98196	4.00842	7.31008
2022-12-01	1.76504	3.51087	7.86917
2022-12-02	1.32092	3.41142	7.60158
2022-12-03	1.52383	3.47504	5.95017
2022-12-04	1.51137	3.75529	5.91708
2022-12-05	1.44221	4.18942	5.87146
2022-12-06	1.35621	6.06829	5.49362
2022-12-07	1.50792	7.15188	5.95458
2022-12-08	1.70692	8.13133	4.51808
2022-12-09	1.89046	8.66142	3.74721
2022-12-10	2.12575	8.00625	3.57638
2022-12-11	1.91846	7.13933	4.0125
2022-12-12	2.00387	6.68142	3.96679
2022-12-13	1.96354	6.4775	4.05908
2022-12-14	1.67642	6.37575	3.876
2022-12-15	1.62338	6.24142	3.48525
2022-12-16	1.31875	5.98433	3.36117
2022-12-17	1.04108	5.49975	3.31612
2022-12-18	0.917208	5.21575	3.17171
2022-12-19	1.0115	4.96737	2.94754
2022-12-20	1.10371	4.59808	2.75242
2022-12-21	1.02696	4.22733	2.72033
2022-12-22	1.02396	3.89496	2.5435
2022-12-23	0.598042	3.6325	2.38183
2022-12-24	0.39825	3.40967	2.30371
2022-12-25	0.660875	3.27421	2.22667
2022-12-26	0.84225	3.24229	2.20983
2022-12-27	0.461917	3.30642	2.14712
2022-12-28	0.264875	3.30521	2.05308
2022-12-29	0.237625	3.28313	2.01946
2022-12-30	0.122667	3.34821	2.19308
2022-12-31	0.277458	3.36808	2.31263
2023-01-01	0.579917	3.37133	2.36867
2023-01-02	0.66125	3.34262	2.44775
2023-01-03	0.364708	3.22129	2.38642
2023-01-04	0.443208	3.26208	2.3305
2023-01-05	0.441333	3.23683	2.41742
2023-01-06	0.775708	3.14208	2.47992
2023-01-07	0.946792	2.87321	2.47779
2023-01-08	1.12175	2.64463	2.48458
2023-01-09	1.19362	2.61908	2.34608
2023-01-10	1.06238	2.50775	2.03963
2023-01-11	1.13321	2.56133	1.91508
2023-01-12	1.54646	2.70921	1.98275
2023-01-13	1.70025	2.85892	1.98592
2023-01-14	1.8635	2.99058	2.09879
2023-01-15	1.87925	2.92979	2.01162
2023-01-16	1.53487	2.99504	1.74975
2023-01-17	1.64817	3.11888	1.68771
2023-01-18	1.37458	3.31396	1.69925
2023-01-19	1.46654	3.44479	1.7555
2023-01-20	1.22683	3.52596	1.80387
2023-01-21	0.992583	3.46329	1.85112
2023-01-22	1.08987	2.78213	1.89725
2023-01-23	1.25921	2.15808	1.913
2023-01-24	0.357375	1.52858	1.89837
2023-01-25	-0.10675	1.44121	1.88488
2023-01-26	0.0274167	1.71575	1.859
2023-01-27	0.0170417	2.32042	1.81625
2023-01-28	0.0926667	2.43875	1.54992
2023-01-29	0.696417	2.64138	1.36083
2023-01-30	0.970792	2.93863	1.47871
2023-01-31	1.1845	3.08471	1.56438
2023-02-01	1.65858	3.09142	1.66192
2023-02-02	1.54079	3.00608	1.724
2023-02-03	1.32592	3.06275	1.7375
2023-02-04	1.18229	3.01717	1.67771
2023-02-05	1.42496	3.08033	1.661
2023-02-06	1.71263	3.03929	1.59954
2023-02-07	1.8095	3.07583	1.54987
2023-02-08	1.796	3.12008	1.19171
2023-02-09	1.86013	3.17279	0.933042
2023-02-10	1.90962	3.22696	1.00617
2023-02-11	2.03183	3.31062	1.28704
2023-02-12	2.128	3.40313	1.70917
2023-02-13	2.40083	4.337	1.88488
2023-02-14	2.39662	5.233	2.00504
2023-02-15	2.24896	6.06792	2.0965
2023-02-16	2.53971	6.05262	2.1685
2023-02-17	3.47688	6.79642	2.23342
2023-02-18	5.01704	8.57758	2.38733
2023-02-19	4.64108	7.98425	2.90792
2023-02-20	4.62892	5.97233	3.67271
2023-02-21	4.92387	5.20075	3.74375
2023-02-22	5.40154	4.89738	4.03913
2023-02-23	5.80029	4.54717	3.99083
2023-02-24	5.96962	4.78867	3.67825
2023-02-25	5.24858	5.32879	4.96571
2023-02-26	5.33242	5.68354	5.69075
2023-02-27	6.02608	5.91667	6.41387
2023-02-28	6.75904	6.27842	7.14138
2024-02-29		6.29192
2023-03-01	6.81729	5.53975	8.63896
2023-03-02	6.46875	5.82371	8.75275
2023-03-03	7.54392	6.42112	6.50992
2023-03-04	7.94258	6.17892	6.89142
2023-03-05	8.5075	5.866	6.94337
2023-03-06	9.29833	5.9295	7.63421
2023-03-07	10.098	6.55337	8.15033
2023-03-08	10.098	7.05713	8.30458
2023-03-09	10.9758	7.33113	8.99783
2023-03-10	12.0879	8.02558	10.0223
2023-03-11	12.3911	9.00917	10.3107
2023-03-12	10.6382	9.38113	10.5326
2023-03-13	9.83396	9.43096	11.2713
2023-03-14	10.8934	10.0135	10.8606
2023-03-15	10.9938	11.1158	10.0735
2023-03-16	9.52617	12.2747	9.26638
2023-03-17	10.4362	12.0472	8.93367
2023-03-18	10.9356	11.5427	9.00567
2023-03-19	11.4134	11.8843	9.91046
2023-03-20	11.5586	11.2404	11.1857
2023-03-21	12.4508	10.9491	12.0766
2023-03-22	12.9243	11.9946	12.9951
2023-03-23	12.1469	12.5645	13.3576
2023-03-24	11.9708	12.7495	13.9588
2023-03-25	11.1476	12.3235	14.5944
2023-03-26	12.0715	12.3197	14.2662
2023-03-27	11.9944	13.3498	13.097
2023-03-28	12.893	13.6811	12.1744
2023-03-29	14.0983	13.7896	11.3003
2023-03-30	13.9076	14.0482	11.4816
2023-03-31	14.0186	14.3733	12.1444
