# Supplementary material for: Relationships between freeze tolerance and plant architecture in winter wheat during tillering stage
Source: Front Plant Sci. 2026 Feb 17;17:1745479. doi: 10.3389/fpls.2026.1745479 (PMC12953081; doi:10.3389/fpls.2026.1745479)
Supplement: Supplementary file 4 [file Table4.xlsx]

## Sheet: Table S4
Table S4 Scale of freeze tolerance (FT) based on severity of leaf necrosis (SLN)
Scale	Severity of leaf necrosis（SLN）
1	No significant freeze damage; only the leaf tips are yellowing and drying, with less than 10% of the leaf area dried out.
2	The freeze damage is relatively mild, with more green parts on the leaves than yellowed and dried parts. The area of leaf dryness is between 10-30%.
3	Moderate freeze damage, most plants still have green bases; leaf dryness area is 30-50%.
4	The freeze damage is severe; a few plants still have green bases, with 50-70% of leaves dried.
5	Severe freeze damage has caused all leaves to dry up, with above 70% of the leaf dried.
