# Supplementary material for: Relationships between freeze tolerance and plant architecture in winter wheat during tillering stage
Source: Front Plant Sci. 2026 Feb 17;17:1745479. doi: 10.3389/fpls.2026.1745479 (PMC12953081; doi:10.3389/fpls.2026.1745479)
Supplement: Supplementary file 5 [file Table5.xlsx]

## Sheet: Table S5
Table S5 Scale of freeze tolerance (FT) based on mortality rate of shoots (MRS)
Scale	Mortality rate of shoots (MRS) (%)
1	≤ 10
2	10.1—15.0
3	15.1—20.0
4	20.1—25.0
5	> 25.0
